# Supplementary material for: Leadership as an Emergent Feature in Social Organizations: Insights from A Laboratory Simulation Experiment
Source: PLoS One. 2016 Dec 14;11(12):e0166697. doi: 10.1371/journal.pone.0166697 (PMC5156333; doi:10.1371/journal.pone.0166697)
Supplement: S1 File — (ZIP) [file pone.0166697.s001.zip]

Archive with 3 entries (2 files):
- S1 File.xlsx
- __MACOSX/
- __MACOSX/._S1 File.xlsx
