# Supplementary material for: Leadership as an Emergent Feature in Social Organizations: Insights from A Laboratory Simulation Experiment
Source: PLoS One. 2016 Dec 14;11(12):e0166697. doi: 10.1371/journal.pone.0166697 (PMC5156333; doi:10.1371/journal.pone.0166697)
Supplement: S1 File — (ZIP) [file pone.0166697.s001.zip › S1 File.xlsx]

## Sheet: Dados
Team	Leadership system	City	Income	Expenses	Air Pollution	Education	Average Life Expectancy
2	4	1	3726.64	3161.21	626.087	59.2941	67
2	4	1	3700.93	3161.21	645.411	58.3529	66.3333
2	4	1	3752.34	3289.72	660.87	55.5294	65.6667
2	4	1	3855.14	3598.13	676.329	56.4706	66
2	4	1	3957.94	3726.64	711.111	56.4706	66
2	4	1	3983.64	3855.14	726.57	57.4118	66
2	4	1	3983.64	3855.14	730.435	57.4118	66
2	4	1	3983.64	3983.64	734.3	57.4118	66
2	4	1	4009.35	4240.65	734.3	57.4118	66.6667
2	4	1	3983.64	4240.65	730.435	61.1765	67
2	4	1	3957.94	4163.55	726.57	63.0588	67
2	4	1	4112.15	3880.84	734.3	63.0588	67
2	4	1	4857.48	3906.54	784.541	62.1176	67
2	4	1	4960.28	3880.84	792.271	61.1765	67
2	4	1	5011.68	3880.84	792.271	60.2353	67
2	4	1	5037.38	3906.54	792.271	60.2353	67
2	4	1	5037.38	4086.45	792.271	60.2353	67
2	4	1	4960.28	4214.95	780.676	59.2941	67
2	4	1	4908.88	4240.65	780.676	59.2941	67
2	4	1	5165.89	4266.36	780.676	59.2941	67
2	4	1	5191.59	4266.36	780.676	59.2941	67
2	4	1	5140.19	4292.06	780.676	58.3529	67
2	4	1	5114.49	4266.36	780.676	58.3529	66.3333
2	4	1	5088.79	4189.25	780.676	58.3529	66.3333
2	4	1	5037.38	4137.85	772.947	57.4118	67
2	1	2	999.07	803.721	0	58.125	67.2897
2	1	2	937.674	803.721	0	59.0625	67.2897
2	1	2	859.535	803.721	0	59.0625	68.3411
2	1	2	842.791	803.721	0	60	68.3411
2	1	2	837.209	803.721	0	58.125	68.3411
2	1	2	881.86	803.721	0.0780488	57.1875	67.6402
2	1	2	1015.81	803.721	0.995122	57.1875	67.2897
2	1	2	1110.7	803.721	1.34634	58.125	67.2897
2	1	2	1121.86	803.721	0.995122	59.0625	67.9907
2	1	2	1116.28	803.721	0.995122	60	67.9907
2	1	2	1121.86	820.465	0.995122	58.125	67.9907
2	1	2	1116.28	826.047	0.995122	59.0625	67.9907
2	1	2	1004.65	826.047	0.995122	59.0625	67.9907
2	1	2	926.512	826.047	0.995122	56.25	67.9907
2	1	2	987.907	826.047	0.995122	53.4375	64.8364
2	1	2	1043.72	831.628	0.995122	47.8125	63.785
2	1	2	1066.05	831.628	0.995122	46.875	63.4346
2	1	2	1071.63	831.628	0.995122	46.875	64.1355
2	1	2	1066.05	831.628	0.995122	48.75	64.486
2	1	2	1054.88	831.628	0.995122	48.75	64.486
2	1	2	976.744	831.628	0.995122	50.625	65.1869
2	1	2	954.419	831.628	0.995122	52.5	65.8879
2	1	2	1060.47	831.628	1.48293	50.625	64.8364
2	1	2	1121.86	831.628	2.98537	48.75	63.785
2	1	2	1138.6	831.628	3.88293	47.8125	63.4346
2	2	3	800	362.963	14.2593	17.1429	54.7222
2	2	3	807.407	362.963	14.2593	17.1429	54.7222
2	2	3	829.63	614.815	14.2593	18.0952	54.7222
2	2	3	859.259	792.593	14.2593	18.0952	54.7222
2	2	3	911.111	807.407	14.2593	20	54.7222
2	2	3	940.741	807.407	119.259	20	54.7222
2	2	3	962.963	807.407	206.111	20.9524	54.7222
2	2	3	1000	829.63	243.704	21.9048	54.7222
2	2	3	1074.07	866.667	256.667	21.9048	54.7222
2	2	3	1103.7	888.889	261.852	21.9048	55.5556
2	2	3	1111.11	948.148	264.444	22.8571	55.8333
2	2	3	1111.11	1022.22	264.444	23.8095	55.8333
2	2	3	1118.52	1022.22	265.741	24.7619	55.8333
2	2	3	1125.93	1170.37	264.444	25.7143	55.8333
2	2	3	1133.33	1422.22	264.444	25.7143	55.8333
2	2	3	1133.33	1481.48	264.444	26.6667	55.8333
2	2	3	1140.74	1481.48	264.444	26.6667	55.8333
2	2	3	1140.74	1481.48	263.148	27.619	55.8333
2	2	3	1148.15	1481.48	263.148	27.619	56.9444
2	2	3	1148.15	1481.48	263.148	28.5714	56.9444
2	2	3	1148.15	1481.48	263.148	29.5238	56.9444
2	2	3	1148.15	1496.3	263.148	29.5238	56.9444
2	2	3	1148.15	1503.7	263.148	30.4762	56.9444
2	2	3	1140.74	1511.11	263.148	30.4762	56.9444
2	2	3	1140.74	1518.52	263.148	31.4286	56.9444
2	3	4	2336.45	2021.03	0.941176	41.1696	56.2319
2	3	4	2359.81	2032.71	0.941176	41.1696	57.1014
2	3	4	2371.5	2044.39	0.941176	42.1053	57.1014
2	3	4	2383.18	2044.39	0.941176	41.1696	57.1014
2	3	4	2383.18	2044.39	0.941176	41.1696	57.1014
2	3	4	2219.63	1869.16	5.96078	42.1053	58.8406
2	3	4	2184.58	1822.43	7.64706	42.1053	58.8406
2	3	4	1238.32	1822.43	8	34.6199	57.971
2	3	4	490.654	1997.66	8	13.0994	22.029
2	3	4	58.4112	2067.76	6.39216	2.84217e-14	4.34783
2	3	4	0	2067.76	3.41176	2.84217e-14	0
2	3	4	0	2067.76	2.11765	2.84217e-14	0
2	3	4	0	2161.21	1.96078	2.84217e-14	0
2	3	4	0	2219.63	1.96078	2.84217e-14	0
2	3	4	0	2219.63	1.96078	1.87135	13.3333
2	3	4	81.7757	2219.63	1.96078	24.3275	40
2	3	4	175.234	2219.63	1.96078	22.4561	55.942
2	3	4	280.374	2219.63	1.96078	21.5205	55.0725
2	3	4	373.832	2231.31	1.96078	20.5848	55.0725
2	3	4	432.243	2231.31	1.96078	20.5848	55.0725
2	3	4	490.654	2231.31	2.7451	21.5205	55.0725
2	3	4	478.972	2231.31	2.94118	20.5848	54.2029
2	3	4	443.925	2184.58	2.94118	20.5848	54.4928
2	3	4	397.196	2091.12	2.58824	20.5848	54.7826
2	3	4	362.15	2009.35	2.15686	22.4561	55.0725
3	3	1	3978.14	3442.62	670.52	55.5556	65.6742
3	3	1	4092.9	3748.63	682.081	56.6667	66.0674
3	3	1	4207.65	3978.14	716.763	56.6667	66.0674
3	3	1	4207.65	4092.9	728.324	56.6667	66.0674
3	3	1	4207.65	4092.9	734.104	56.6667	66.0674
3	3	1	4207.65	4131.15	734.104	56.6667	66.0674
3	3	1	4245.9	4437.16	734.104	57.7778	66.0674
3	3	1	4207.65	4475.41	734.104	60	66.8539
3	3	1	4169.4	4322.4	734.104	62.2222	66.8539
3	3	1	4169.4	3748.63	751.445	61.1111	66.8539
3	3	1	4360.66	3748.63	780.347	62.2222	66.8539
3	3	1	4398.91	3748.63	797.688	63.3333	66.8539
3	3	1	4360.66	3748.63	809.249	63.3333	66.8539
3	3	1	4475.41	3786.89	832.37	62.2222	66.8539
3	3	1	4475.41	3786.89	855.491	62.2222	66.8539
3	3	1	4475.41	3786.89	861.272	62.2222	66.8539
3	3	1	4475.41	4207.65	878.613	62.2222	66.8539
3	3	1	4475.41	4398.91	901.734	61.1111	66.0674
3	3	1	4513.66	5814.21	930.636	60	65.6742
3	3	1	4513.66	6464.48	953.757	60	65.6742
3	3	1	4513.66	6196.72	971.098	60	65.6742
3	3	1	4590.16	5087.43	988.439	60	65.6742
3	3	1	4743.17	5087.43	1000	61.1111	65.6742
3	3	1	4781.42	5087.43	1000	62.2222	65.6742
3	3	1	4781.42	5087.43	988.439	63.3333	65.6742
3	4	2	865.385	769.231	0	58.8889	67.1703
3	4	2	817.308	769.231	0	60	67.9945
3	4	2	807.692	769.231	0	60	67.9945
3	4	2	807.692	769.231	0	58.8889	67.5824
3	4	2	865.385	769.231	0	57.7778	66.7582
3	4	2	980.769	769.231	0.882514	57.7778	66.7582
3	4	2	1067.31	769.231	1.20765	57.7778	66.7582
3	4	2	1115.38	769.231	1.43989	58.8889	67.5824
3	4	2	1182.69	846.154	3.43716	58.8889	67.5824
3	4	2	1278.85	923.077	6.59563	58.8889	66.7582
3	4	2	1355.77	942.308	7.10656	57.7778	66.7582
3	4	2	1423.08	990.385	7.61749	56.6667	65.522
3	4	2	1509.62	1028.85	7.98907	54.4444	65.522
3	4	2	1567.31	1048.08	8.08197	53.3333	65.1099
3	4	2	1596.15	1096.15	8.08197	53.3333	64.2857
3	4	2	1605.77	1153.85	8.08197	53.3333	64.2857
3	4	2	1605.77	1221.15	8.08197	53.3333	65.1099
3	4	2	1586.54	1346.15	8.08197	54.4444	64.6978
3	4	2	1586.54	1394.23	8.08197	54.4444	64.2857
3	4	2	1625	1394.23	8.08197	54.4444	64.2857
3	4	2	1644.23	1394.23	8.08197	54.4444	64.2857
3	4	2	1644.23	1413.46	8.08197	54.4444	64.2857
3	4	2	1644.23	1423.08	8.08197	54.4444	64.2857
3	4	2	1663.46	1423.08	8.08197	54.4444	64.2857
3	4	2	1673.08	1423.08	8.08197	54.4444	64.2857
3	1	3	787.402	352.756	12.8244	17.6923	54.7529
3	1	3	806.299	598.425	12.8244	17.6923	54.7529
3	1	3	850.394	787.402	12.8244	19.2308	54.7529
3	1	3	881.89	787.402	12.8244	19.2308	54.7529
3	1	3	919.685	787.402	95.1145	20.7692	54.7529
3	1	3	938.583	850.394	212.672	20.7692	54.7529
3	1	3	970.079	951.181	242.595	21.5385	54.7529
3	1	3	1026.77	1102.36	255.42	22.3077	54.7529
3	1	3	1051.97	1322.83	256.489	23.8462	54.7529
3	1	3	1058.27	1543.31	255.42	23.8462	55.8935
3	1	3	1070.87	1537.01	258.626	25.3846	55.8935
3	1	3	1077.17	1486.61	259.695	25.3846	55.8935
3	1	3	1089.76	1455.12	261.832	26.1538	55.8935
3	1	3	1102.36	1423.62	266.107	26.9231	55.8935
3	1	3	1102.36	1398.43	266.107	27.6923	55.8935
3	1	3	1102.36	1392.13	266.107	28.4615	55.8935
3	1	3	1102.36	1385.83	266.107	29.2308	56.1217
3	1	3	1102.36	1385.83	266.107	30	57.0342
3	1	3	1102.36	1385.83	266.107	30.7692	57.0342
3	1	3	1108.66	1398.43	266.107	31.5385	57.0342
3	1	3	1096.06	1398.43	266.107	31.5385	57.0342
3	1	3	1096.06	1398.43	266.107	32.3077	57.0342
3	1	3	1096.06	1404.72	266.107	32.3077	57.0342
3	1	3	1096.06	1411.02	266.107	34.6154	57.0342
3	1	3	1096.06	1411.02	266.107	35.3846	57.0342
3	2	4	2328.12	1828.12	0.496183	40.381	58.0263
3	2	4	2296.88	1828.12	0.496183	41.1429	58.0263
3	2	4	2312.5	1984.38	0.496183	41.9048	56.4474
3	2	4	2343.75	2015.62	0.496183	41.9048	56.25
3	2	4	2343.75	2015.62	0.496183	41.9048	56.8421
3	2	4	2359.38	2015.62	0.496183	42.6667	57.0395
3	2	4	2359.38	2046.88	0.496183	41.9048	57.0395
3	2	4	2359.38	2046.88	0.496183	41.1429	57.0395
3	2	4	2218.75	1890.62	4.96183	41.9048	58.4211
3	2	4	2187.5	2046.88	7.44275	41.9048	59.2105
3	2	4	2375	2375	7.44275	42.6667	59.2105
3	2	4	2375	2546.88	7.44275	42.6667	59.2105
3	2	4	2578.12	2578.12	7.93893	43.4286	59.2105
3	2	4	2765.62	2578.12	6.45038	43.4286	59.2105
3	2	4	2875	2593.75	9.67557	44.1905	59.2105
3	2	4	2875	2593.75	16.126	43.4286	59.2105
3	2	4	2859.38	2515.62	24.313	42.6667	59.2105
3	2	4	3031.25	2468.75	33.4924	41.9048	59.0132
3	2	4	3218.75	2546.88	39.6947	40.381	58.4211
3	2	4	3343.75	2687.5	48.626	39.619	58.2237
3	2	4	3468.75	2843.75	54.084	40.381	58.2237
3	2	4	3515.62	3046.88	58.0534	40.381	58.2237
3	2	4	3671.88	3218.75	60.0382	40.381	58.2237
3	2	4	3828.12	3250	61.0305	40.381	58.2237
3	2	4	3890.62	3234.38	61.5267	40.381	58.8158
4	1	4	2317.87	1872.39	0.646388	41.5063	58.8213
4	1	4	2352.67	2032.48	0.646388	41.5063	56.8441
4	1	4	2352.67	2053.36	0.646388	41.5063	56.8441
4	1	4	2373.55	2053.36	0.646388	41.5063	57.5856
4	1	4	2401.39	2053.36	0.646388	42.1757	57.5856
4	1	4	2401.39	2060.32	0.646388	41.5063	57.5856
4	1	4	2401.39	2060.32	0.646388	41.5063	57.5856
4	1	4	2255.22	1921.11	3.4981	41.5063	59.0684
4	1	4	2213.46	2095.13	5.39924	42.1757	59.5627
4	1	4	2220.42	2248.26	6.04563	42.1757	59.5627
4	1	4	2227.38	2262.18	6.04563	42.8452	59.5627
4	1	4	2491.88	2276.1	5.36122	43.5146	59.5627
4	1	4	2589.33	2415.31	4.44867	44.1841	59.5627
4	1	4	2575.41	2568.45	4.03042	44.1841	59.5627
4	1	4	2554.52	2645.01	4.03042	44.1841	59.5627
4	1	4	2471	2651.97	4.03042	44.1841	59.5627
4	1	4	2276.1	2658.93	4.3346	46.1925	60.3042
4	1	4	2178.65	2658.93	5.39924	49.5397	61.7871
4	1	4	2477.96	2672.85	6.65399	50.8787	61.7871
4	1	4	2707.66	2672.85	8.09886	49.5397	61.7871
4	1	4	2825.99	2679.81	9.27757	49.5397	61.7871
4	1	4	2867.75	2721.58	9.5057	49.5397	61.7871
4	1	4	2867.75	2777.26	9.5057	50.8787	61.7871
4	1	4	2867.75	2805.1	9.5057	50.8787	61.7871
4	1	4	2867.75	2805.1	9.5057	50.8787	61.7871
4	2	1	3709.76	3297.56	648.413	56.1404	65.3614
4	2	1	3804.88	3551.22	660.476	55.5556	65.994
4	2	1	3931.71	3693.9	687.619	56.1404	66.2048
4	2	1	3963.41	3820.73	705.714	56.1404	66.2048
4	2	1	3963.41	3836.59	711.746	56.7251	66.2048
4	2	1	3963.41	3868.29	711.746	56.1404	66.2048
4	2	1	3963.41	4121.95	714.762	56.1404	66.2048
4	2	1	3947.56	4201.22	717.778	55.5556	66.2048
4	2	1	4058.54	4121.95	717.778	53.8012	66.2048
4	2	1	4502.44	3852.44	744.921	53.2164	66.2048
4	2	1	4629.27	3709.76	763.016	53.2164	66.2048
4	2	1	4613.41	3820.73	778.095	53.2164	66.2048
4	2	1	4581.71	3915.85	784.127	52.0468	66.2048
4	2	1	4565.85	3947.56	790.159	51.462	65.1506
4	2	1	4613.41	3931.71	790.159	51.462	65.1506
4	2	1	4676.83	3931.71	811.27	51.462	65.1506
4	2	1	4724.39	3931.71	841.429	51.462	65.1506
4	2	1	4756.1	3931.71	865.556	50.8772	65.1506
4	2	1	4851.22	3931.71	871.587	50.2924	65.1506
4	2	1	4867.07	4232.93	871.587	49.7076	64.7289
4	2	1	4851.22	4518.29	883.651	49.7076	64.7289
4	2	1	4867.07	4597.56	889.683	49.1228	64.3072
4	2	1	4946.34	4629.27	889.683	49.1228	64.3072
4	2	1	4930.49	4629.27	889.683	49.1228	64.3072
4	2	1	4914.63	4629.27	901.746	49.7076	64.3072
4	3	2	879.257	780.186	0	59.0291	66.9847
4	3	2	842.105	780.186	0	59.8058	68.1298
4	3	2	811.146	780.186	0	59.8058	68.1298
4	3	2	829.721	780.186	0	58.2524	68.1298
4	3	2	854.489	780.186	0	57.4757	67.5573
4	3	2	1003.1	780.186	1.09924	57.4757	66.9847
4	3	2	1071.21	848.297	1.22137	57.4757	66.9847
4	3	2	1083.59	891.641	0.977099	59.0291	66.9847
4	3	2	1083.59	904.025	0.916031	59.0291	66.9847
4	3	2	1108.36	904.025	2.01527	59.8058	66.9847
4	3	2	1201.24	904.025	3.9084	59.8058	66.9847
4	3	2	1281.73	904.025	7.14504	57.4757	66.9847
4	3	2	1331.27	904.025	9.28244	56.699	66.6985
4	3	2	1387	1095.98	11.9695	55.9223	65.8397
4	3	2	1461.3	1275.54	14.4122	55.9223	65.5534
4	3	2	1554.18	1325.08	15.2061	55.1456	65.2672
4	3	2	1572.76	1387	15.2061	55.1456	64.9809
4	3	2	1572.76	1417.96	15.2061	55.1456	64.6947
4	3	2	1566.56	1479.88	15.2061	55.9223	64.9809
4	3	2	1659.44	1560.37	15.2061	55.9223	65.2672
4	3	2	1832.82	1585.14	15.2061	55.9223	65.2672
4	3	2	1925.7	1585.14	15.2061	55.9223	65.2672
4	3	2	1925.7	1585.14	15.2061	55.9223	65.2672
4	3	2	1931.89	1647.06	15.2061	56.699	65.2672
4	3	2	1938.08	1739.94	15.2061	56.699	65.2672
4	4	3	564.935	340.909	12.5954	17.6923	55.8935
4	4	3	603.896	340.909	13.7405	17.6923	55.8935
4	4	3	633.117	340.909	14.8855	17.6923	55.8935
4	4	3	691.558	340.909	14.8855	17.6923	55.8935
4	4	3	730.519	340.909	14.8855	17.6923	55.8935
4	4	3	759.74	340.909	16.0305	17.6923	55.8935
4	4	3	788.961	340.909	17.1756	17.6923	55.8935
4	4	3	808.442	525.974	17.1756	17.6923	55.8935
4	4	3	827.922	740.26	17.1756	19.2308	55.8935
4	4	3	847.403	788.961	17.1756	20	55.8935
4	4	3	905.844	788.961	138.55	20	55.8935
4	4	3	925.325	974.026	258.779	20.7692	55.8935
4	4	3	993.506	1129.87	281.679	21.5385	55.8935
4	4	3	1061.69	1295.45	271.374	22.3077	55.8935
4	4	3	1100.65	1480.52	271.374	23.0769	55.8935
4	4	3	1100.65	1500	271.374	23.0769	55.8935
4	4	3	1071.43	1655.84	254.198	23.8462	57.0342
4	4	3	1139.61	1811.69	254.198	24.6154	57.0342
4	4	3	1246.75	1831.17	262.214	25.3846	57.0342
4	4	3	1334.42	2055.19	256.489	25.3846	57.0342
4	4	3	1451.3	2629.87	256.489	25.3846	57.0342
4	4	3	1529.22	2873.38	267.939	26.1538	57.0342
4	4	3	1607.14	2902.6	279.389	26.9231	57.0342
4	4	3	1636.36	2912.34	282.824	27.6923	57.0342
4	4	3	1636.36	2912.34	282.824	28.4615	57.0342
5	1	1	3800.97	3276.7	626.145	57.4713	66.4453
5	1	1	3830.1	3393.2	645.611	55.1724	65.625
5	1	1	3932.04	3640.78	665.076	55.9387	65.8984
5	1	1	4048.54	3786.41	684.542	55.9387	66.1719
5	1	1	4092.23	3932.04	700.763	55.9387	66.1719
5	1	1	4092.23	3946.6	704.008	56.705	66.1719
5	1	1	4092.23	3975.73	707.252	57.4713	66.1719
5	1	1	4092.23	4252.43	710.496	58.2375	66.1719
5	1	1	4121.36	4339.81	710.496	59.0038	66.9922
5	1	1	4121.36	4252.43	710.496	59.7701	66.7188
5	1	1	4135.92	3990.29	729.962	59.0038	66.4453
5	1	1	4135.92	3830.1	772.137	59.7701	66.1719
5	1	1	4135.92	3771.84	772.137	59.7701	66.1719
5	1	1	4266.99	3742.72	798.092	59.7701	66.1719
5	1	1	4325.24	3742.72	804.58	59.7701	66.1719
5	1	1	4325.24	3567.96	791.603	59.0038	66.1719
5	1	1	4004.85	3495.15	778.626	58.2375	66.1719
5	1	1	2781.55	3509.71	778.626	59.0038	66.4453
5	1	1	1470.87	3495.15	762.405	50.5747	65.3516
5	1	1	975.728	3495.15	749.427	38.3142	60.4297
5	1	1	1106.8	3509.71	752.672	35.249	59.3359
5	1	1	1325.24	3495.15	752.672	32.1839	58.5156
5	1	1	1470.87	3495.15	752.672	29.8851	57.1484
5	1	1	1470.87	3495.15	755.916	29.8851	57.1484
5	1	1	1383.5	3495.15	755.916	29.8851	57.1484
5	2	2	943.056	763.194	0	58.0153	66.73
5	2	2	865.278	763.194	0	58.0153	66.73
5	2	2	816.667	763.194	0	58.7786	67.5856
5	2	2	802.083	763.194	0	58.0153	67.5856
5	2	2	797.222	763.194	0	57.2519	67.5856
5	2	2	840.972	763.194	0	57.2519	67.3004
5	2	2	986.806	763.194	0.984	56.4885	67.0152
5	2	2	1050	763.194	1.32	57.2519	67.0152
5	2	2	1064.58	763.194	1.08	58.0153	67.5856
5	2	2	1069.44	763.194	1.008	58.0153	67.5856
5	2	2	1093.75	947.917	2.952	58.0153	67.5856
5	2	2	1181.25	1122.92	5.208	58.7786	67.5856
5	2	2	1200.69	1156.94	5.88	58.0153	66.73
5	2	2	1195.83	1156.94	6	56.4885	66.1597
5	2	2	1229.86	1156.94	6	54.1985	65.3042
5	2	2	1288.19	1229.86	6	52.6718	65.3042
5	2	2	1288.19	1302.78	6	51.9084	65.019
5	2	2	1317.36	1317.36	6	51.9084	65.019
5	2	2	1307.64	1322.22	6	51.9084	65.019
5	2	2	1293.06	1327.08	6	51.9084	65.019
5	2	2	1263.89	1331.94	6	53.4351	65.019
5	2	2	1239.58	1331.94	6	53.4351	65.3042
5	2	2	1239.58	1331.94	6	54.1985	66.1597
5	2	2	1263.89	1331.94	6	53.4351	65.5894
5	2	2	1278.47	1331.94	6	52.6718	65.3042
5	4	3	736.882	353.992	13.5932	17.6923	53.8583
5	4	3	773.004	353.992	13.5932	17.6923	53.8583
5	4	3	787.452	353.992	13.5932	17.6923	53.8583
5	4	3	801.901	556.274	13.5932	17.6923	53.8583
5	4	3	823.574	751.331	13.5932	18.4615	53.8583
5	4	3	881.369	773.004	14.6388	19.2308	53.8583
5	4	3	903.042	773.004	96.1977	20.7692	53.8583
5	4	3	931.939	773.004	205.989	20.7692	53.8583
5	4	3	989.734	773.004	243.631	21.5385	53.8583
5	4	3	1033.08	773.004	254.087	22.3077	53.8583
5	4	3	1047.53	888.593	259.316	23.0769	53.8583
5	4	3	1054.75	1090.87	261.407	23.0769	54.3307
5	4	3	1061.98	1314.83	259.316	23.8462	54.5669
5	4	3	1083.65	1618.25	256.179	24.6154	55.0394
5	4	3	1105.32	1704.94	256.179	25.3846	55.0394
5	4	3	1119.77	1704.94	256.179	26.1538	55.2756
5	4	3	1119.77	1712.17	256.179	26.9231	55.5118
5	4	3	1119.77	1741.06	256.179	27.6923	56.4567
5	4	3	1119.77	1791.63	258.27	28.4615	56.6929
5	4	3	1119.77	1806.08	258.27	29.2308	56.9291
5	4	3	1119.77	1798.86	258.27	30	57.1654
5	4	3	1127	1791.63	258.27	30	57.4016
5	4	3	1127	1784.41	258.27	30.7692	57.874
5	4	3	1127	1791.63	257.224	30.7692	57.874
5	4	3	1119.77	1798.86	257.224	30.7692	59.0551
5	3	4	2337.16	2030.65	0.908397	42.1053	56.9048
5	3	4	2375.48	2030.65	0.908397	42.1053	57.1429
5	3	4	2375.48	2040.23	0.908397	41.3397	57.1429
5	3	4	2385.06	2040.23	0.908397	41.3397	57.1429
5	3	4	2231.8	1992.34	5.34351	41.3397	58.3333
5	3	4	2193.49	1848.66	8.17557	41.3397	59.2857
5	3	4	1570.88	2049.81	8.17557	35.2153	58.0952
5	3	4	871.648	2203.07	8.17557	29.8565	57.1429
5	3	4	785.441	2222.22	10.0458	29.8565	57.1429
5	3	4	785.441	2222.22	7.42748	29.8565	57.1429
5	3	4	785.441	2222.22	4.80916	29.8565	57.1429
5	3	4	804.598	2231.8	5.50382	29.8565	57.1429
5	3	4	890.805	2231.8	7.42748	29.8565	57.1429
5	3	4	996.169	2231.8	9.61832	29.0909	57.1429
5	3	4	1015.33	2231.8	11.1145	29.0909	57.1429
5	3	4	1015.33	2231.8	11.7023	29.0909	57.1429
5	3	4	1015.33	2231.8	12.6107	29.8565	57.1429
5	3	4	1044.06	2231.8	13.145	29.8565	57.1429
5	3	4	1044.06	2250.96	13.3053	29.8565	57.1429
5	3	4	1044.06	2250.96	13.3053	29.8565	57.1429
5	3	4	1044.06	2250.96	13.3053	29.8565	57.1429
5	3	4	1053.64	2250.96	13.3053	29.8565	57.1429
5	3	4	1063.22	2250.96	13.3053	31.3876	57.1429
5	3	4	1072.8	2250.96	13.3053	31.3876	57.1429
5	3	4	1072.8	2097.7	13.3053	31.3876	57.1429
6	1	1	4051.79	3836.65	707.031	56.1538	66.1719
6	1	1	4087.65	3926.29	726.562	56.9231	66.1719
6	1	1	4087.65	3926.29	726.562	56.9231	66.1719
6	1	1	4087.65	4069.72	730.469	56.9231	66.1719
6	1	1	4087.65	4284.86	734.375	57.6923	66.4453
6	1	1	4087.65	4320.72	734.375	60	66.7188
6	1	1	4087.65	4231.08	738.281	60	66.7188
6	1	1	4105.58	4015.94	757.812	60	66.9922
6	1	1	4123.51	4051.79	765.625	60	66.9922
6	1	1	4249	4033.86	789.062	60	66.9922
6	1	1	4284.86	4015.94	800.781	60	66.9922
6	1	1	4284.86	4069.72	828.125	59.2308	66.9922
6	1	1	4320.72	4123.51	835.938	59.2308	66.9922
6	1	1	4338.65	4123.51	843.75	58.4615	66.4453
6	1	1	4374.5	4123.51	859.375	58.4615	66.1719
6	1	1	4392.43	4123.51	863.281	58.4615	66.1719
6	1	1	4392.43	4105.58	867.188	56.9231	66.1719
6	1	1	4356.57	4123.51	875	56.9231	66.1719
6	1	1	4320.72	4141.43	886.719	56.9231	65.625
6	1	1	4266.93	4123.51	890.625	55.3846	65.0781
6	1	1	4284.86	4141.43	902.344	54.6154	65.0781
6	1	1	4356.57	4123.51	937.5	53.8462	65.0781
6	1	1	4410.36	4123.51	953.125	53.0769	65.0781
6	1	1	4482.07	4141.43	960.938	52.3077	63.9844
6	1	1	4500	4141.43	968.75	52.3077	63.9844
6	3	2	999.237	806.87	0	58.4127	67.0152
6	3	2	919.084	806.87	0	58.4127	67.0152
6	3	2	865.649	806.87	0	59.0476	68.1559
6	3	2	838.931	806.87	0	59.0476	68.1559
6	3	2	844.275	806.87	0	58.4127	68.1559
6	3	2	881.679	806.87	0	57.7778	67.5856
6	3	2	999.237	806.87	0.859316	57.7778	67.0152
6	3	2	1106.11	801.527	1.3384	57.7778	67.0152
6	3	2	1127.48	801.527	1.0038	57.7778	67.5856
6	3	2	1127.48	801.527	1.0038	58.4127	67.8707
6	3	2	1127.48	801.527	1.0038	58.4127	67.8707
6	3	2	1127.48	801.527	1.0038	59.0476	67.8707
6	3	2	1015.27	806.87	1.0038	59.6825	67.8707
6	3	2	956.489	806.87	1.0038	55.2381	65.8745
6	3	2	1063.36	812.214	1.0038	50.7937	63.5932
6	3	2	1154.2	833.588	1.0038	46.3492	61.8821
6	3	2	1212.98	838.931	1.0038	43.1746	61.597
6	3	2	1212.98	838.931	1.0038	44.4444	61.8821
6	3	2	1212.98	844.275	1.0038	45.0794	61.8821
6	3	2	1223.66	865.649	1.0038	45.7143	61.8821
6	3	2	1218.32	870.992	1.27757	45.7143	61.8821
6	3	2	1186.26	876.336	1.77186	46.9841	62.7376
6	3	2	1212.98	876.336	1.77186	46.9841	62.4525
6	3	2	1266.41	876.336	1.8327	46.3492	62.1673
6	3	2	1319.85	876.336	2	46.3492	62.1673
6	4	3	744.828	354.023	11.5458	17.6923	54.7529
6	4	3	777.011	354.023	12.5954	17.6923	54.7529
6	4	3	800	354.023	12.5954	17.6923	54.7529
6	4	3	809.195	560.92	12.5954	17.6923	54.7529
6	4	3	836.782	763.218	12.5954	18.4615	54.7529
6	4	3	878.161	790.805	12.5954	19.2308	54.7529
6	4	3	919.54	845.977	108.111	20	54.7529
6	4	3	956.322	901.149	203.626	20.7692	54.7529
6	4	3	1006.9	919.54	237.214	21.5385	54.7529
6	4	3	1048.28	924.138	248.76	22.3077	54.7529
6	4	3	1075.86	928.736	252.958	23.0769	54.7529
6	4	3	1094.25	928.736	257.156	23.0769	55.2091
6	4	3	1098.85	928.736	260.305	23.8462	55.8935
6	4	3	1112.64	928.736	261.355	24.6154	55.8935
6	4	3	1112.64	928.736	260.305	25.3846	55.8935
6	4	3	1117.24	960.92	260.305	26.1538	55.8935
6	4	3	1117.24	979.31	260.305	26.1538	55.8935
6	4	3	1117.24	933.333	260.305	26.1538	55.8935
6	4	3	1117.24	910.345	256.107	26.9231	55.8935
6	4	3	1131.03	910.345	252.958	28.4615	55.8935
6	4	3	1131.03	910.345	251.908	29.2308	56.1217
6	4	3	1131.03	937.931	251.908	29.2308	57.0342
6	4	3	1140.23	1016.09	199.427	29.2308	57.0342
6	4	3	1140.23	1071.26	168.989	30.7692	57.0342
6	4	3	1140.23	1075.86	168.989	30.7692	57.0342
6	2	4	2335.88	2038.17	0.89313	41.0646	55.0763
6	2	4	2370.23	2038.17	0.89313	41.8251	55.8206
6	2	4	2393.13	2049.62	0.89313	41.8251	55.8206
6	2	4	2393.13	2049.62	0.89313	41.0646	55.8206
6	2	4	2393.13	2049.62	0.89313	41.0646	55.8206
6	2	4	2232.82	1980.92	5.83969	41.8251	57.0611
6	2	4	2198.47	1866.41	7.24809	42.5856	57.8053
6	2	4	2198.47	2049.62	8.17557	43.346	57.8053
6	2	4	2187.02	2255.73	8.51908	44.1065	57.8053
6	2	4	2187.02	2370.23	7.31679	44.1065	57.8053
6	2	4	2198.47	2370.23	6.1145	44.1065	57.8053
6	2	4	2198.47	2370.23	6.25191	44.1065	58.5496
6	2	4	2015.27	2381.68	6.18321	44.1065	58.0534
6	2	4	1797.71	2450.38	5.70229	44.1065	57.8053
6	2	4	1511.45	2564.89	6.62977	44.1065	57.8053
6	2	4	1225.19	2633.59	6.62977	48.6692	58.7977
6	2	4	1087.79	2656.49	6.25191	54.7529	60.2863
6	2	4	1053.44	2656.49	5.73664	54.7529	60.5344
6	2	4	1053.44	2656.49	5.70229	55.5133	60.5344
6	2	4	1053.44	2656.49	5.70229	55.5133	60.5344
6	2	4	1717.56	2656.49	5.70229	56.2738	60.5344
6	2	4	2507.63	2324.43	5.70229	56.2738	60.5344
6	2	4	2702.29	1912.21	5.70229	57.0342	61.2786
6	2	4	2828.24	1797.71	5.70229	57.0342	61.7748
6	2	4	2828.24	1797.71	5.70229	57.0342	61.7748
7	1	1	3822.39	2953.67	603.053	56.9231	66.9922
7	1	1	3841.7	3050.19	618.321	58.4615	66.9922
7	1	1	3803.09	3243.24	641.221	58.4615	66.9922
7	1	1	3803.09	3243.24	660.305	57.6923	66.9922
7	1	1	3822.39	3378.38	671.756	55.3846	65.625
7	1	1	3918.92	3629.34	683.206	55.3846	65.8984
7	1	1	4034.75	3783.78	706.107	56.1538	66.1719
7	1	1	4092.66	3899.61	736.641	56.1538	66.1719
7	1	1	4092.66	3938.22	740.458	56.9231	66.1719
7	1	1	4092.66	4015.44	740.458	57.6923	66.1719
7	1	1	4092.66	4324.32	744.275	57.6923	66.1719
7	1	1	4054.05	4362.93	744.275	60	66.9922
7	1	1	3996.14	4247.1	744.275	62.3077	66.9922
7	1	1	4073.36	4034.75	770.992	63.0769	66.9922
7	1	1	4362.93	4073.36	790.076	62.3077	67.8125
7	1	1	4401.54	4073.36	793.893	61.5385	66.9922
7	1	1	4478.76	4034.75	809.16	61.5385	66.9922
7	1	1	4633.2	4073.36	820.611	60.7692	66.9922
7	1	1	4633.2	4111.97	820.611	60.7692	66.9922
7	1	1	4633.2	4131.27	839.695	60.7692	66.9922
7	1	1	4633.2	4131.27	854.962	60	66.9922
7	1	1	4652.51	4208.49	877.863	60	66.9922
7	1	1	4691.12	4169.88	900.763	60	66.9922
7	1	1	4710.42	4189.19	916.031	59.2308	66.9922
7	1	1	4768.34	4343.63	946.565	59.2308	66.9922
7	3	2	889.734	816.73	0	59.2308	67.8797
7	3	2	853.232	816.73	0	59.2308	68.1171
7	3	2	866.92	816.73	0	57.6923	68.1171
7	3	2	898.859	816.73	0	56.9231	67.4051
7	3	2	1026.62	816.73	1.03817	56.9231	67.1677
7	3	2	1136.12	816.73	1.35878	56.9231	67.1677
7	3	2	1136.12	880.608	1.09924	57.6923	67.1677
7	3	2	1136.12	944.487	1	58.4615	67.1677
7	3	2	1136.12	944.487	1	59.2308	67.6424
7	3	2	1131.56	944.487	1	59.2308	67.8797
7	3	2	1012.93	944.487	1	56.9231	67.4051
7	3	2	912.548	949.049	1	53.0769	65.7437
7	3	2	994.677	953.612	1	49.2308	64.0823
7	3	2	1085.93	958.175	1	46.1538	62.4209
7	3	2	1085.93	958.175	1	46.9231	62.8956
7	3	2	1085.93	962.738	1	46.9231	63.1329
7	3	2	1085.93	976.426	1.33588	47.6923	63.1329
7	3	2	1072.24	994.677	1.82443	48.4615	63.6076
7	3	2	1026.62	999.24	2	50.7692	64.3196
7	3	2	990.114	999.24	2	52.3077	65.0316
7	3	2	1035.74	999.24	2	52.3077	64.557
7	3	2	1076.81	999.24	2	50.7692	63.6076
7	3	2	1085.93	999.24	2	49.2308	63.1329
7	3	2	1085.93	999.24	2	50	63.8449
7	3	2	1085.93	999.24	2	50.7692	64.0823
7	2	3	686.312	339.544	11.59	17.2549	54.7328
7	2	3	736.882	339.544	12.6437	17.2549	54.7328
7	2	3	765.779	339.544	12.6437	17.2549	54.7328
7	2	3	780.228	339.544	12.6437	17.2549	54.7328
7	2	3	794.677	541.825	12.6437	17.2549	54.7328
7	2	3	838.023	773.004	13.6973	18.0392	54.7328
7	2	3	859.696	773.004	13.6973	18.8235	54.7328
7	2	3	895.817	773.004	104.31	20.3922	54.7328
7	2	3	917.49	931.939	217.05	21.1765	54.7328
7	2	3	953.612	1192.02	249.713	21.9608	55.1908
7	2	3	1285.93	1350.95	261.303	21.9608	55.8779
7	2	3	1683.27	1394.3	262.356	21.9608	55.8779
7	2	3	1798.86	1394.3	262.356	21.9608	55.8779
7	2	3	1806.08	1394.3	262.356	22.7451	55.8779
7	2	3	1806.08	1394.3	262.356	23.5294	55.8779
7	2	3	1806.08	1394.3	262.356	24.3137	55.8779
7	2	3	1806.08	1394.3	262.356	25.8824	55.8779
7	2	3	1806.08	1394.3	258.142	25.8824	55.8779
7	2	3	1806.08	1394.3	258.142	25.8824	55.8779
7	2	3	1806.08	1415.97	254.981	26.6667	55.8779
7	2	3	1784.41	1408.75	249.713	27.451	56.7939
7	2	3	1777.19	1394.3	249.713	28.2353	56.7939
7	2	3	1777.19	1379.85	249.713	29.0196	57.0229
7	2	3	1791.63	1365.4	249.713	29.8039	57.0229
7	2	3	1791.63	1365.4	249.713	29.8039	57.0229
7	4	4	2311.07	1870.23	0.763359	41.9417	57.5573
7	4	4	2364.5	2017.18	0.763359	41.9417	56.0687
7	4	4	2377.86	2057.25	0.763359	41.9417	55.8206
7	4	4	2377.86	2057.25	0.763359	41.9417	56.3168
7	4	4	2391.22	2057.25	0.763359	42.7184	56.5649
7	4	4	2404.58	2070.61	0.763359	41.165	56.5649
7	4	4	2417.94	2070.61	0.763359	41.165	56.5649
7	4	4	2244.27	1950.38	5.49618	42.7184	57.8053
7	4	4	2230.92	1856.87	20.3053	42.7184	58.7977
7	4	4	2217.56	1977.1	30.687	42.7184	58.7977
7	4	4	2204.2	2257.63	35.5725	43.4951	58.7977
7	4	4	2190.84	2658.4	37.8626	44.2718	58.7977
7	4	4	2177.48	2778.63	36.0305	44.2718	58.7977
7	4	4	2177.48	2952.29	32.9771	44.2718	58.7977
7	4	4	2003.82	3179.39	32.6718	43.4951	58.7977
7	4	4	1776.72	3299.62	33.1298	43.4951	58.7977
7	4	4	1589.69	3326.34	33.7405	43.4951	58.7977
7	4	4	1576.34	3326.34	33.7405	43.4951	60.0382
7	4	4	1616.41	3326.34	33.7405	54.3689	61.2786
7	4	4	1629.77	3326.34	33.7405	55.1456	61.7748
7	4	4	1629.77	3326.34	33.7405	55.9223	61.7748
7	4	4	1616.41	3326.34	33.7405	55.9223	61.7748
7	4	4	1589.69	3326.34	33.7405	56.699	61.7748
7	4	4	1576.34	3326.34	33.7405	56.699	61.7748
7	4	4	1589.69	3326.34	33.7405	57.4757	61.7748
8	1	1	3718.21	3159.74	622.8	59.8058	66.9922
8	1	1	3674.12	3159.74	651.6	58.2524	66.9922
8	1	1	3747.6	3306.71	666	56.699	65.625
8	1	1	3821.09	3512.46	676.8	55.9223	65.8984
8	1	1	3909.27	3674.12	698.4	56.699	66.1719
8	1	1	3982.75	3821.09	727.2	57.4757	66.1719
8	1	1	3982.75	3821.09	730.8	58.2524	66.1719
8	1	1	3982.75	3909.27	730.8	59.0291	66.1719
8	1	1	3982.75	4159.11	734.4	59.0291	66.4453
8	1	1	3923.96	4217.89	738	62.1359	66.9922
8	1	1	3879.87	4100.32	741.6	63.6893	66.9922
8	1	1	3982.75	3894.57	774	63.6893	66.9922
8	1	1	4306.07	3953.35	795.6	63.6893	66.9922
8	1	1	4335.46	3879.87	795.6	62.1359	66.9922
8	1	1	4306.07	3791.69	795.6	61.3592	66.9922
8	1	1	4276.68	3791.69	795.6	59.0291	66.9922
8	1	1	4247.28	3777	806.4	59.0291	66.9922
8	1	1	4364.86	3777	831.6	57.4757	66.1719
8	1	1	4350.16	3777	846	57.4757	66.1719
8	1	1	4306.07	3821.09	864	57.4757	66.1719
8	1	1	4364.86	3835.78	871.2	55.9223	66.1719
8	1	1	4350.16	3865.18	889.2	55.9223	66.1719
8	1	1	4350.16	3806.39	871.2	55.9223	66.1719
8	1	1	4350.16	3630.03	860.4	55.9223	66.1719
8	1	1	4350.16	3615.34	860.4	55.1456	66.1719
8	4	2	889.809	749.682	0	59.3548	67.5955
8	4	2	924.841	749.682	0	58.0645	67.3567
8	4	2	928.344	749.682	0	58.0645	67.3567
8	4	2	928.344	749.682	0	58.0645	67.3567
8	4	2	928.344	749.682	0	58.7097	67.3567
8	4	2	861.783	749.682	0	58.7097	67.3567
8	4	2	816.242	749.682	0	60	68.3121
8	4	2	784.713	749.682	0	60	68.3121
8	4	2	781.21	749.682	0	58.7097	68.3121
8	4	2	819.745	749.682	0	58.0645	67.5955
8	4	2	928.344	749.682	0.879747	58.0645	67.3567
8	4	2	1029.94	749.682	1.3481	58.0645	67.3567
8	4	2	1047.45	749.682	1.09494	58.7097	67.5955
8	4	2	1047.45	749.682	1	58.7097	68.0732
8	4	2	1047.45	749.682	1	58.7097	68.0732
8	4	2	1043.95	749.682	1	60	68.0732
8	4	2	938.854	749.682	1	60	68.0732
8	4	2	865.287	753.185	1	56.7742	67.1178
8	4	2	893.312	760.191	1	51.6129	65.4459
8	4	2	959.873	763.694	1	48.3871	64.0127
8	4	2	987.898	763.694	1	45.8065	62.8185
8	4	2	987.898	763.694	1	45.8065	62.5796
8	4	2	991.401	763.694	1	46.4516	62.5796
8	4	2	991.401	763.694	1	47.0968	63.0573
8	4	2	991.401	763.694	1	47.7419	63.2962
8	2	3	509.494	350	11.9304	18.4127	53.2
8	2	3	571.519	350	11.9304	17.7778	53.2
8	2	3	606.962	350	11.9304	17.7778	53.2
8	2	3	637.975	350	12.8481	17.7778	53.2
8	2	3	682.278	350	14.6835	17.7778	53.2
8	2	3	731.013	350	14.6835	17.7778	53.2
8	2	3	762.025	350	15.6013	17.7778	53.2
8	2	3	788.608	350	15.6013	17.7778	53.2
8	2	3	801.899	575.949	15.6013	17.7778	53.2
8	2	3	824.051	744.304	15.6013	17.7778	53.2
8	2	3	863.924	784.177	15.6013	19.6825	53.2
8	2	3	899.367	784.177	105.538	20.9524	53.2
8	2	3	925.949	784.177	208.323	21.5873	53.2
8	2	3	961.392	784.177	245.949	21.5873	53.2
8	2	3	1005.7	784.177	262.468	22.2222	53.2
8	2	3	1036.71	784.177	269.81	22.2222	53.2
8	2	3	1067.72	784.177	269.81	22.2222	54.2857
8	2	3	1085.44	784.177	273.481	22.2222	54.2857
8	2	3	1103.16	788.608	274.399	24.127	54.2857
8	2	3	1116.46	788.608	276.234	25.3968	54.2857
8	2	3	1120.89	788.608	276.234	25.3968	54.2857
8	2	3	1125.32	788.608	271.646	26.0317	54.2857
8	2	3	1129.75	788.608	269.81	26.6667	54.2857
8	2	3	1178.48	793.038	267.057	27.3016	54.2857
8	2	3	1275.95	793.038	261.551	27.3016	54.2857
8	3	4	2221.49	1836.87	0.925926	41.0667	58.6047
8	3	4	2234.75	1836.87	0.925926	41.0667	58.6047
8	3	4	2340.85	1836.87	0.925926	41.0667	58.6047
8	3	4	2287.8	1836.87	0.925926	41.6	58.6047
8	3	4	2307.69	1982.76	0.925926	41.6	57.3837
8	3	4	2320.95	2029.18	0.925926	41.6	56.8605
8	3	4	2340.85	2029.18	0.925926	41.6	57.3837
8	3	4	2367.37	2029.18	0.925926	43.2	57.7326
8	3	4	2367.37	2035.81	0.925926	42.1333	57.7326
8	3	4	2374.01	2035.81	0.925926	42.1333	57.7326
8	3	4	2241.38	1989.39	5.55556	42.1333	58.9535
8	3	4	2181.7	1856.76	7.88889	43.2	59.8256
8	3	4	2188.33	2009.28	9.85185	43.2	59.8256
8	3	4	2181.7	2201.59	11.037	44.2667	59.8256
8	3	4	2175.07	2201.59	12.7407	44.8	59.8256
8	3	4	2175.07	2201.59	11.3333	44.8	59.8256
8	3	4	2175.07	2214.85	9.2963	44.8	59.8256
8	3	4	2022.55	2214.85	9.07407	43.7333	59.8256
8	3	4	1777.19	2214.85	9.07407	43.7333	60
8	3	4	1551.72	2055.7	9.07407	44.2667	60
8	3	4	1266.58	1790.45	9.07407	50.1333	61.2209
8	3	4	1220.16	1717.51	9.07407	54.4	62.4419
8	3	4	1366.05	1717.51	9.07407	53.3333	61.9186
8	3	4	1425.73	1717.51	10.4074	53.3333	61.5698
8	3	4	1445.62	1717.51	11.6296	53.3333	61.5698
9	1	1	3935.64	3668.32	679.412	55.8389	65.7097
9	1	1	4039.6	3831.68	708.824	56.9128	65.7097
9	1	1	4099.01	3950.5	726.471	56.9128	65.7097
9	1	1	4113.86	3965.35	729.412	57.4497	65.7097
9	1	1	4099.01	4024.75	732.353	57.4497	65.7097
9	1	1	4084.16	4262.38	732.353	59.0604	66.1613
9	1	1	4099.01	4351.49	735.294	59.5973	66.6129
9	1	1	4128.71	4247.52	735.294	60.6711	66.8387
9	1	1	4188.12	4039.6	761.765	63.3557	66.8387
9	1	1	4188.12	4054.46	764.706	63.3557	66.8387
9	1	1	4292.08	4024.75	779.412	63.3557	66.8387
9	1	1	4336.63	4039.6	794.118	63.3557	66.8387
9	1	1	4336.63	4039.6	817.647	63.3557	66.8387
9	1	1	4351.49	4039.6	823.529	63.3557	66.8387
9	1	1	4306.93	4039.6	852.941	63.3557	66.8387
9	1	1	4366.34	4039.6	858.824	63.3557	66.8387
9	1	1	4440.59	4039.6	864.706	62.2819	66.8387
9	1	1	4425.74	4024.75	873.529	61.745	66.8387
9	1	1	4410.89	4024.75	876.471	61.745	66.8387
9	1	1	4425.74	3905.94	852.941	61.745	66.8387
9	1	1	4336.63	3816.83	835.294	61.745	66.8387
9	1	1	3490.1	3876.24	835.294	63.3557	66.8387
9	1	1	2866.34	3905.94	826.471	63.3557	66.8387
9	1	1	2688.12	3876.24	823.529	63.3557	66.8387
9	1	1	2673.27	3876.24	523.529	63.3557	66.8387
9	4	2	818.375	784.452	0	59.5973	69.661
9	4	2	818.375	784.452	0	58.5235	69.661
9	4	2	865.018	784.452	0	57.4497	69.1525
9	4	2	1000.71	784.452	1.15141	57.4497	68.8136
9	4	2	1077.03	784.452	1.35211	57.4497	68.8136
9	4	2	1098.23	865.018	1.06162	59.0604	69.661
9	4	2	1106.71	907.42	0.998239	59.0604	69.661
9	4	2	1115.19	907.42	0.998239	59.0604	69.661
9	4	2	1110.95	966.784	0.998239	59.5973	69.661
9	4	2	1000.71	1026.15	0.998239	56.9128	68.9831
9	4	2	911.661	1026.15	0.998239	54.2282	67.6271
9	4	2	1000.71	1026.15	0.998239	49.9329	65.9322
9	4	2	1077.03	1026.15	0.998239	46.7114	64.9153
9	4	2	1106.71	1034.63	0.998239	47.7852	64.9153
9	4	2	1106.71	1034.63	0.998239	47.7852	64.9153
9	4	2	1106.71	1055.83	0.998239	48.3221	64.9153
9	4	2	1106.71	1093.99	0.998239	48.3221	64.9153
9	4	2	1060.07	1106.71	0.998239	51.0067	65.4237
9	4	2	1106.71	1110.95	0.998239	52.6174	66.6102
9	4	2	1310.25	1110.95	0.998239	51.0067	66.6102
9	4	2	1471.38	1110.95	0.998239	47.7852	64.4068
9	4	2	1484.1	1204.24	0.998239	47.7852	64.7458
9	4	2	1488.34	1395.05	0.998239	48.3221	64.9153
9	4	2	1496.82	1467.14	0.998239	48.3221	64.9153
9	4	2	1513.78	1467.14	0.998239	48.3221	64.4068
9	3	3	749.56	351.906	13.4069	17.6	53.9326
9	3	3	777.713	351.906	13.4069	17.6	53.9326
9	3	3	798.827	351.906	13.4069	17.6	53.9326
9	3	3	816.422	622.874	13.4069	17.6	53.9326
9	3	3	837.537	788.27	14.9842	18.6667	53.9326
9	3	3	886.804	788.27	14.9842	19.7333	53.9326
9	3	3	918.475	788.27	113.565	20.8	53.9326
9	3	3	939.589	788.27	235.804	20.8	53.9326
9	3	3	985.337	788.27	251.577	21.3333	53.9326
9	3	3	1038.12	788.27	268.139	22.4	53.9326
9	3	3	1055.72	788.27	274.448	22.4	53.9326
9	3	3	1073.31	788.27	276.814	22.9333	54.4944
9	3	3	1083.87	788.27	279.18	22.9333	55.0562
9	3	3	1101.47	851.613	283.123	24.5333	55.0562
9	3	3	1112.02	907.918	283.123	25.6	55.0562
9	3	3	1112.02	921.994	283.123	25.6	55.0562
9	3	3	1115.54	921.994	283.123	25.6	55.0562
9	3	3	1119.06	921.994	283.123	27.2	55.0562
9	3	3	1150.73	921.994	282.334	27.2	55.0562
9	3	3	1150.73	1017.01	281.546	27.2	55.0562
9	3	3	1150.73	1189.44	279.18	27.7333	55.618
9	3	3	1150.73	1252.79	278.391	28.8	56.1798
9	3	3	1157.77	1259.82	276.814	29.8667	56.1798
9	3	3	1157.77	1263.34	242.902	29.8667	56.1798
9	3	3	1161.29	1266.86	228.707	29.8667	56.1798
9	2	4	2371.27	2039.3	0.978056	42.6667	57.1154
9	2	4	2371.27	2039.3	0.978056	41.6	57.1154
9	2	4	2378.05	2046.07	0.978056	41.6	57.1154
9	2	4	2215.45	1964.77	6.39498	41.6	58.5577
9	2	4	2195.12	2107.05	8.37618	42.6667	59.1346
9	2	4	2357.72	2208.67	9.00313	42.6667	59.1346
9	2	4	2425.47	2208.67	9.02821	43.2	59.1346
9	2	4	2425.47	2208.67	7.72414	44.2667	59.1346
9	2	4	2425.47	2208.67	6.39498	44.2667	59.1346
9	2	4	2439.02	2208.67	6.59561	44.8	59.7115
9	2	4	2289.97	2208.67	6.52038	44.2667	59.4231
9	2	4	2059.62	2208.67	5.99373	44.2667	59.2788
9	2	4	1815.72	2208.67	5.99373	44.2667	59.4231
9	2	4	1483.74	2208.67	5.99373	50.1333	60.5769
9	2	4	1334.69	2242.55	5.99373	53.3333	62.1635
9	2	4	1483.74	2262.87	5.99373	54.4	62.1635
9	2	4	1653.12	2262.87	5.99373	54.4	62.1635
9	2	4	1680.22	2262.87	5.99373	54.4	62.1635
9	2	4	1666.67	2262.87	5.99373	55.4667	62.1635
9	2	4	1666.67	2269.65	5.99373	55.4667	62.1635
9	2	4	1829.27	2283.2	5.99373	56	62.1635
9	2	4	2032.52	2283.2	5.99373	57.0667	62.1635
9	2	4	2120.6	2283.2	5.99373	57.0667	62.1635
9	2	4	2120.6	2283.2	5.99373	57.6	62.1635
9	2	4	2120.6	2283.2	5.99373	57.6	62.1635
10	1	2	837.805	782.927	0	59.7333	70
10	1	2	819.512	782.927	0	59.7333	70
10	1	2	826.829	782.927	0	58.1333	70
10	1	2	867.073	782.927	0	57.6	69.3895
10	1	2	998.78	782.927	0.996845	57.6	68.9826
10	1	2	1079.27	782.927	1.35016	57.6	68.9826
10	1	2	1090.24	782.927	1.09148	58.6667	69.593
10	1	2	1090.24	782.927	0.996845	58.6667	70
10	1	2	1090.24	782.927	0.996845	59.2	70
10	1	2	1090.24	782.927	0.996845	59.2	70
10	1	2	969.512	782.927	0.996845	58.1333	70
10	1	2	889.024	782.927	0.996845	54.9333	69.3895
10	1	2	962.195	801.22	0.996845	49.6	67.1512
10	1	2	1031.71	837.805	0.996845	47.4667	65.1163
10	1	2	1050	859.756	0.996845	47.4667	65.1163
10	1	2	1057.32	859.756	0.996845	47.4667	65.1163
10	1	2	1057.32	859.756	0.996845	48	65.1163
10	1	2	1046.34	859.756	0.996845	48	65.5233
10	1	2	969.512	859.756	0.996845	49.6	66.5407
10	1	2	969.512	859.756	0.996845	51.2	67.1512
10	1	2	1035.37	1013.41	0.996845	49.6	66.5407
10	1	2	1104.88	1254.88	0.996845	45.3333	64.3023
10	1	2	1104.88	1313.41	0.996845	46.4	64.0988
10	1	2	1104.88	1313.41	0.996845	46.4	64.0988
10	1	2	1104.88	1313.41	0.996845	46.4	64.0988
10	2	3	636.893	346.926	12.8012	17.2973	53.9062
10	2	3	693.851	346.926	14.3072	17.2973	53.9062
10	2	3	740.453	346.926	15.0602	17.2973	53.9062
10	2	3	781.877	346.926	15.0602	17.2973	53.9062
10	2	3	802.589	346.926	15.0602	17.2973	53.9062
10	2	3	812.945	590.291	15.0602	17.2973	53.9062
10	2	3	844.013	755.987	15.0602	18.3784	53.9062
10	2	3	885.437	792.233	15.0602	19.4595	53.9062
10	2	3	921.683	792.233	126.506	20.5405	53.9062
10	2	3	947.573	792.233	216.867	20.5405	53.9062
10	2	3	999.353	911.327	247.741	21.0811	53.9062
10	2	3	1056.31	1051.13	260.542	21.0811	53.9062
10	2	3	1071.84	1051.13	267.319	22.1622	53.9062
10	2	3	1097.73	1051.13	269.578	22.1622	54.2188
10	2	3	1102.91	1051.13	270.331	22.7027	54.8438
10	2	3	1108.09	1056.31	271.084	22.7027	54.8438
10	2	3	1108.09	1066.67	271.837	23.7838	54.8438
10	2	3	1123.62	1066.67	271.837	25.4054	54.8438
10	2	3	1123.62	1066.67	271.837	25.4054	54.8438
10	2	3	1123.62	1118.45	271.837	26.4865	54.8438
10	2	3	1118.45	1247.9	271.837	28.1081	54.8438
10	2	3	1123.62	1423.95	270.331	28.1081	54.8438
10	2	3	1123.62	1713.92	269.578	28.6486	55.4688
10	2	3	1123.62	1812.3	269.578	29.1892	55.7812
10	2	3	1123.62	1781.23	270.331	29.1892	55.9375
10	4	4	2328.04	1838.62	1.0038	40	57.8571
10	4	4	2281.75	1838.62	1.0038	41.6	57.8571
10	4	4	2308.2	1990.74	1.0038	41.6	56.2088
10	4	4	2321.43	2023.81	1.0038	41.6	56.044
10	4	4	2341.27	2023.81	1.0038	41.6	56.7033
10	4	4	2361.11	2023.81	1.0038	42.1333	57.1978
10	4	4	2361.11	2023.81	1.0038	41.0667	57.1978
10	4	4	2361.11	2030.42	1.0038	41.0667	57.1978
10	4	4	2235.45	1898.15	5.20152	41.0667	58.5165
10	4	4	2182.54	1818.78	7.71103	41.6	59.1758
10	4	4	1488.1	1805.56	8.03042	35.2	57.6923
10	4	4	383.598	1805.56	8.03042	7.46667	19.4505
10	4	4	178.571	2202.38	12.0456	14.4	34.6154
10	4	4	357.143	2109.79	11.3156	22.9333	55.0549
10	4	4	489.418	1798.94	7.93916	22.9333	55.2198
10	4	4	588.624	1626.98	7.11787	22.9333	55.2198
10	4	4	661.376	1607.14	7.02662	24	55.2198
10	4	4	720.899	1660.05	7.02662	24.5333	55.2198
10	4	4	753.968	1600.53	7.02662	24.5333	55.2198
10	4	4	753.968	1435.19	7.02662	25.6	55.2198
10	4	4	773.81	1534.39	7.02662	26.6667	55.2198
10	4	4	800.265	1521.16	6.6616	26.6667	55.2198
10	4	4	780.423	1289.68	5.01901	27.7333	55.2198
10	4	4	747.354	1210.32	3.60456	28.2667	55.8791
10	4	4	740.741	1210.32	2.96578	28.2667	56.044
10	3	1	3833.33	2974.36	576.093	57.6	67.0455
10	3	1	3846.15	2974.36	597.085	57.6	67.0455
10	3	1	3858.97	3128.21	611.079	58.6667	67.0455
10	3	1	3858.97	3282.05	627.405	59.2	67.0455
10	3	1	3833.33	3282.05	646.064	58.1333	66.5909
10	3	1	3884.62	3397.44	662.391	55.4667	65.9091
10	3	1	3935.9	3653.85	676.385	55.4667	66.1364
10	3	1	4076.92	3833.33	704.373	56.5333	66.1364
10	3	1	4128.21	3974.36	727.697	56.5333	66.1364
10	3	1	4128.21	3987.18	734.694	57.0667	66.1364
10	3	1	4128.21	4064.1	734.694	57.0667	66.1364
10	3	1	4205.13	4333.33	734.694	57.0667	66.5909
10	3	1	4282.05	4358.97	734.694	62.4	67.2727
10	3	1	4256.41	4243.59	734.694	62.4	67.2727
10	3	1	4294.87	4064.1	734.694	62.4	67.2727
10	3	1	4448.72	4115.38	741.691	62.4	67.2727
10	3	1	4461.54	4089.74	739.359	62.4	67.2727
10	3	1	4512.82	4076.92	732.362	60.8	67.2727
10	3	1	4512.82	4217.95	737.026	60.8	67.2727
10	3	1	4461.54	4217.95	741.691	60.8	67.2727
10	3	1	4487.18	4217.95	751.02	60.8	67.2727
10	3	1	4500	4217.95	765.015	58.6667	67.2727
10	3	1	4512.82	4217.95	800	57.0667	67.2727
10	3	1	4589.74	4307.69	816.327	56.5333	67.2727
10	3	1	4615.38	4307.69	832.653	56	67.2727
11	1	2	932.067	786.698	0	58.5235	69.3204
11	1	2	963.42	786.698	0	57.9866	68.9806
11	1	2	971.971	786.698	0	57.9866	68.9806
11	1	2	971.971	786.698	0	57.9866	68.9806
11	1	2	971.971	786.698	0	59.0604	68.9806
11	1	2	892.162	786.698	0	59.0604	68.9806
11	1	2	855.107	786.698	0	59.5973	70.1699
11	1	2	815.202	786.698	0	59.5973	70.1699
11	1	2	818.052	786.698	0	59.0604	70.1699
11	1	2	860.808	786.698	0	58.5235	69.4903
11	1	2	997.625	786.698	1.08127	57.9866	68.9806
11	1	2	1085.99	786.698	1.35159	57.9866	68.9806
11	1	2	1091.69	783.848	1.07597	59.0604	69.8301
11	1	2	1091.69	783.848	0.996466	59.0604	69.8301
11	1	2	1088.84	783.848	0.996466	59.0604	69.8301
11	1	2	1085.99	783.848	0.996466	59.5973	69.8301
11	1	2	991.924	783.848	0.996466	59.5973	69.8301
11	1	2	917.815	783.848	0.996466	59.0604	69.8301
11	1	2	994.774	783.848	0.996466	53.6913	68.1311
11	1	2	1091.69	783.848	0.996466	47.2483	65.4126
11	1	2	1160.1	786.698	0.996466	46.7114	65.0728
11	1	2	1197.15	780.998	0.996466	44.5638	64.5631
11	1	2	1228.5	897.862	0.996466	44.5638	64.0534
11	1	2	1225.65	1031.83	0.996466	45.6376	64.0534
11	1	2	1222.8	1023.28	0.996466	45.6376	64.0534
11	3	3	708.951	359.079	12.995	17.5281	54.026
11	3	3	745.78	359.079	13.6139	17.5281	54.026
11	3	3	776.471	359.079	13.6139	17.5281	54.026
11	3	3	794.885	359.079	13.6139	17.5281	54.026
11	3	3	810.23	583.12	13.6139	17.5281	54.026
11	3	3	834.783	791.816	13.6139	18.427	54.026
11	3	3	883.887	791.816	14.2327	19.3258	54.026
11	3	3	920.716	791.816	110.149	20.2247	54.026
11	3	3	945.269	791.816	219.059	20.6742	54.026
11	3	3	991.304	791.816	252.475	21.1236	54.026
11	3	3	1040.41	791.816	261.757	21.1236	54.026
11	3	3	1052.69	791.816	264.233	22.0225	54.026
11	3	3	1055.75	1068.03	266.089	22.0225	54.4156
11	3	3	1052.69	1319.69	266.089	23.3708	54.9351
11	3	3	1061.89	1193.86	266.089	23.3708	54.9351
11	3	3	1083.38	1117.14	266.708	24.2697	54.9351
11	3	3	1089.51	1052.69	266.089	25.618	54.9351
11	3	3	1092.58	1086.45	266.089	26.0674	54.9351
11	3	3	1092.58	1206.14	266.089	27.4157	54.9351
11	3	3	1092.58	1215.35	266.089	27.4157	55.3247
11	3	3	1092.58	1123.27	266.089	27.8652	55.8442
11	3	3	1092.58	1080.31	266.089	27.8652	56.1039
11	3	3	1098.72	1071.1	266.089	28.764	56.1039
11	3	3	1098.72	1071.1	266.089	28.764	56.1039
11	3	3	1098.72	1071.1	266.089	28.764	56.1039
11	4	4	2348.07	1850.83	0.928793	40.5405	58.0778
11	4	4	2298.34	1850.83	0.928793	41.6216	58.0778
11	4	4	2309.39	2000	0.928793	41.6216	56.4302
11	4	4	2325.97	2033.15	0.928793	41.6216	56.1556
11	4	4	2342.54	2033.15	0.928793	41.6216	56.7048
11	4	4	2370.17	2033.15	0.928793	42.7027	57.254
11	4	4	2370.17	2044.2	0.928793	41.6216	57.254
11	4	4	2381.22	2044.2	0.928793	41.6216	57.254
11	4	4	2237.57	1988.95	5.66563	41.6216	58.627
11	4	4	2187.85	1872.93	7.89474	42.7027	59.1762
11	4	4	1497.24	1817.68	7.89474	34.5946	57.8032
11	4	4	370.166	1806.63	21.7337	7.56757	23.341
11	4	4	209.945	1801.1	31.4861	15.1351	35.0114
11	4	4	392.265	1784.53	31.5789	22.1622	55.1945
11	4	4	535.912	1469.61	30.743	22.1622	55.1945
11	4	4	640.884	1149.17	30.8359	22.7027	55.1945
11	4	4	828.729	1071.82	31.5789	22.7027	55.1945
11	4	4	1071.82	1071.82	31.9505	23.7838	55.1945
11	4	4	1143.65	1071.82	31.9505	24.8649	55.1945
11	4	4	1171.27	1038.67	31.9505	24.8649	55.1945
11	4	4	1171.27	983.425	31.9505	25.9459	55.1945
11	4	4	1171.27	977.901	31.9505	26.4865	55.1945
11	4	4	1171.27	977.901	31.9505	27.027	55.1945
11	4	4	1171.27	977.901	31.9505	27.5676	55.1945
11	4	4	1171.27	977.901	31.9505	28.1081	55.1945
11	2	1	3823.12	2945.68	597.479	57.0667	67.1558
11	2	1	3835.65	3096.1	610.084	58.6667	67.1558
11	2	1	3823.12	3259.05	622.689	59.2	67.1558
11	2	1	3823.12	3259.05	647.899	58.6667	66.3657
11	2	1	3835.65	3384.4	665.546	56	65.5756
11	2	1	3948.47	3647.63	680.672	56	66.2077
11	2	1	4048.75	3798.05	703.361	56.5333	66.2077
11	2	1	4111.42	3948.47	726.05	56.5333	66.2077
11	2	1	4111.42	3948.47	731.092	57.0667	66.2077
11	2	1	4123.96	3948.47	731.092	56.5333	66.2077
11	2	1	4123.96	4111.42	731.092	57.6	66.5237
11	2	1	4023.68	4374.65	731.092	60.2667	67.1558
11	2	1	3986.07	4311.98	736.134	60.2667	67.1558
11	2	1	4123.96	4011.14	771.429	59.2	67.1558
11	2	1	4299.44	3785.52	786.555	59.2	67.1558
11	2	1	4299.44	3823.12	799.16	59.2	67.1558
11	2	1	4286.91	3798.05	809.244	59.2	67.1558
11	2	1	4299.44	3772.98	816.807	58.6667	66.8397
11	2	1	4299.44	3823.12	831.933	57.6	66.2077
11	2	1	4299.44	3860.72	836.975	57.6	66.2077
11	2	1	4299.44	3860.72	859.664	57.6	66.2077
11	2	1	4387.19	3785.52	869.748	56	66.2077
11	2	1	4387.19	3798.05	887.395	56	66.2077
11	2	1	4487.47	3772.98	900	55.4667	66.2077
11	2	1	4487.47	3772.98	907.563	54.9333	66.2077
12	1	2	962.832	785.841	0.0344828	57.4118	68.9231
12	1	2	962.832	785.841	0.0344828	57.4118	68.9231
12	1	2	976.991	785.841	0.0344828	57.4118	68.9231
12	1	2	976.991	785.841	0.0344828	58.3529	68.9231
12	1	2	892.035	785.841	0.0344828	58.3529	68.9231
12	1	2	842.478	785.841	0.0344828	59.2941	70
12	1	2	814.159	785.841	0.0344828	59.2941	70
12	1	2	828.319	785.841	0.0344828	58.3529	70
12	1	2	863.717	778.761	0.0344828	57.4118	69.2821
12	1	2	984.071	778.761	0.965517	57.4118	68.9231
12	1	2	1083.19	778.761	1.31034	57.4118	68.9231
12	1	2	1097.35	835.398	0.965517	58.3529	68.9231
12	1	2	1097.35	906.195	0.965517	58.3529	68.9231
12	1	2	1097.35	906.195	0.965517	58.3529	69.2821
12	1	2	1097.35	906.195	0.965517	59.2941	70
12	1	2	1019.47	906.195	0.965517	59.2941	70
12	1	2	920.354	906.195	0.965517	57.4118	69.2821
12	1	2	1012.39	913.274	1.37931	53.6471	68.2051
12	1	2	1146.9	913.274	3.13793	48.9412	66.0513
12	1	2	1267.26	1061.95	4.44828	46.1176	64.9744
12	1	2	1401.77	1224.78	6	46.1176	63.8974
12	1	2	1635.4	1309.73	6	46.1176	63.8974
12	1	2	1727.43	1408.85	6	46.1176	63.8974
12	1	2	1741.59	1600	6.62069	46.1176	63.8974
12	1	2	1741.59	1670.8	7.03448	46.1176	63.8974
12	3	3	798.165	348.624	14.7059	16.9412	53.9106
12	3	3	798.165	568.807	14.7059	17.8824	53.9106
12	3	3	853.211	788.991	14.7059	17.8824	53.9106
12	3	3	889.908	788.991	16.0428	18.8235	53.9106
12	3	3	926.606	788.991	109.626	19.7647	53.9106
12	3	3	954.128	844.037	209.893	20.7059	53.9106
12	3	3	1000	908.257	250	20.7059	53.9106
12	3	3	1045.87	917.431	264.706	22.5882	54.4693
12	3	3	1064.22	935.78	271.39	22.5882	55.0279
12	3	3	1064.22	1036.7	271.39	23.5294	55.0279
12	3	3	1082.57	1174.31	271.39	24.4706	55.0279
12	3	3	1091.74	1174.31	272.727	24.4706	55.0279
12	3	3	1091.74	1174.31	274.064	25.4118	55.0279
12	3	3	1100.92	1174.31	274.064	26.3529	55.0279
12	3	3	1100.92	1174.31	274.064	26.3529	55.0279
12	3	3	1100.92	1183.49	274.064	26.3529	55.0279
12	3	3	1100.92	1192.66	274.064	27.2941	55.3073
12	3	3	1100.92	1192.66	274.064	28.2353	55.8659
12	3	3	1100.92	1174.31	268.717	29.1765	55.8659
12	3	3	1100.92	1009.17	207.219	29.1765	55.8659
12	3	3	1100.92	1229.36	185.829	30.1176	55.8659
12	3	3	1100.92	1926.61	213.904	31.0588	55.8659
12	3	3	1119.27	2256.88	224.599	31.0588	55.8659
12	3	3	1119.27	2256.88	217.914	31.0588	55.8659
12	3	3	1119.27	2256.88	217.914	31.0588	56.4246
12	2	4	2220	1848	0.898876	40.9302	57.868
12	2	4	2352	1848	0.898876	40.9302	57.868
12	2	4	2292	1848	0.898876	41.8605	57.868
12	2	4	2316	1992	0.898876	41.8605	56.6497
12	2	4	2340	2028	0.898876	41.8605	56.0406
12	2	4	2340	2040	0.898876	41.8605	56.6497
12	2	4	2364	2040	0.898876	42.7907	56.9543
12	2	4	2376	2040	0.898876	41.8605	56.9543
12	2	4	2388	2040	0.898876	41.8605	56.9543
12	2	4	2208	1908	5.95506	41.8605	58.4772
12	2	4	2196	1848	9.10112	42.7907	59.0863
12	2	4	2196	2028	10.6742	42.7907	59.0863
12	2	4	2172	2256	11.0112	43.7209	59.0863
12	2	4	2172	2508	9.55056	44.6512	59.0863
12	2	4	2364	2688	8.31461	44.6512	59.0863
12	2	4	2520	2688	7.97753	44.6512	59.3909
12	2	4	2400	2700	7.97753	44.6512	59.3909
12	2	4	2172	2700	7.97753	44.6512	59.0863
12	2	4	2016	2712	7.97753	44.6512	59.3909
12	2	4	1884	2712	7.97753	49.3023	60.3046
12	2	4	1824	2712	9.55056	53.9535	61.8274
12	2	4	2112	2724	14.0449	53.9535	62.132
12	2	4	2508	2676	20.1124	52.093	61.2183
12	2	4	2808	2508	21.9101	51.1628	60.9137
12	2	4	2916	2472	22.9213	51.1628	60.9137
12	4	1	3822.12	3269.23	624.757	59.5349	67
12	4	1	3798.08	3269.23	650.971	57.6744	66.3333
12	4	1	3846.15	3437.5	664.078	56.7442	65.3333
12	4	1	3942.31	3653.85	681.553	55.814	66
12	4	1	4038.46	3822.12	703.398	56.7442	66
12	4	1	4110.58	3966.35	729.612	57.6744	66
12	4	1	4110.58	3966.35	729.612	57.6744	66
12	4	1	4134.62	4134.62	733.981	57.6744	66
12	4	1	4134.62	4375	733.981	58.6047	66.3333
12	4	1	4110.58	4375	738.35	59.5349	66.6667
12	4	1	4086.54	4230.77	738.35	59.5349	66
12	4	1	4182.69	3846.15	764.563	57.6744	66
12	4	1	4495.19	3942.31	777.67	57.6744	66
12	4	1	4519.23	4086.54	803.883	57.6744	66
12	4	1	4543.27	3966.35	821.359	57.6744	66
12	4	1	4591.35	3990.38	825.728	57.6744	66
12	4	1	4903.85	3966.35	816.99	56.7442	66
12	4	1	4855.77	3966.35	821.359	56.7442	66
12	4	1	4807.69	3990.38	821.359	55.814	66
12	4	1	4879.81	3966.35	821.359	55.814	66
12	4	1	4831.73	3942.31	838.835	55.814	66
12	4	1	4831.73	3990.38	856.311	54.8837	65.6667
12	4	1	4879.81	4014.42	873.786	54.8837	65
12	4	1	4879.81	4014.42	886.893	53.9535	65
12	4	1	4879.81	4086.54	891.262	53.9535	65
13	1	2	969.492	786.441	0	57.4118	68.9231
13	1	2	969.492	786.441	0	58.3529	68.9231
13	1	2	969.492	786.441	0	58.3529	68.9231
13	1	2	894.915	786.441	0	59.2941	68.9231
13	1	2	847.458	786.441	0	59.2941	70
13	1	2	813.559	786.441	0	58.3529	70
13	1	2	827.119	786.441	0	58.3529	70
13	1	2	867.797	786.441	0	57.4118	69.2821
13	1	2	976.271	779.661	1.01553	57.4118	68.9231
13	1	2	1077.97	779.661	1.35093	57.4118	68.9231
13	1	2	1098.31	779.661	0.996894	58.3529	69.2821
13	1	2	1098.31	779.661	0.996894	58.3529	70
13	1	2	1098.31	779.661	0.996894	58.3529	70
13	1	2	1084.75	854.237	0.996894	59.2941	70
13	1	2	1044.07	969.492	0.996894	58.3529	69.641
13	1	2	1010.17	969.492	0.996894	55.5294	68.5641
13	1	2	1077.97	969.492	0.996894	53.6471	67.1282
13	1	2	1145.76	976.271	0.996894	46.1176	64.2564
13	1	2	1186.44	976.271	0.996894	46.1176	63.8974
13	1	2	1186.44	976.271	0.996894	47.0588	63.8974
13	1	2	1193.22	976.271	0.996894	48	63.8974
13	1	2	1206.78	976.271	0.996894	48.9412	64.2564
13	1	2	1200	1118.64	1.51863	50.8235	64.6154
13	1	2	1138.98	1301.69	1.85404	53.6471	66.0513
13	1	2	1125.42	1383.05	2.00311	54.5882	66.7692
13	4	3	783.815	353.757	14.7849	17.6744	53.8462
13	4	3	804.624	353.757	14.7849	17.6744	53.8462
13	4	3	818.497	645.087	14.7849	18.6047	53.8462
13	4	3	846.243	790.751	14.7849	19.5349	53.8462
13	4	3	880.925	790.751	14.7849	20.4651	53.8462
13	4	3	936.416	790.751	127.688	21.3953	53.8462
13	4	3	950.289	790.751	220.43	21.3953	53.8462
13	4	3	998.844	853.179	251.344	22.3256	54.3956
13	4	3	1054.34	873.988	263.441	23.2558	54.9451
13	4	3	1075.14	887.861	271.505	23.2558	54.9451
13	4	3	1082.08	1109.83	271.505	24.186	54.9451
13	4	3	1095.95	1408.09	271.505	25.1163	54.9451
13	4	3	1109.83	1408.09	274.194	26.0465	54.9451
13	4	3	1116.76	1408.09	275.538	26.0465	54.9451
13	4	3	1123.7	1408.09	275.538	26.0465	54.9451
13	4	3	1123.7	1408.09	274.194	26.9767	54.9451
13	4	3	1123.7	1421.97	274.194	26.9767	54.9451
13	4	3	1123.7	1415.03	275.538	27.907	55.2198
13	4	3	1123.7	1394.22	275.538	28.8372	56.044
13	4	3	1123.7	1387.28	275.538	29.7674	56.044
13	4	3	1123.7	1387.28	275.538	30.6977	56.044
13	4	3	1123.7	1394.22	275.538	30.6977	56.044
13	4	3	1123.7	1401.16	275.538	30.6977	56.044
13	4	3	1123.7	1401.16	258.065	30.6977	56.044
13	4	3	1123.7	1401.16	251.344	30.6977	56.044
13	2	4	2294.69	1844.66	0.941176	41.4118	57.971
13	2	4	2318.84	2002.43	0.941176	41.4118	56.5217
13	2	4	2330.92	2026.7	0.941176	41.4118	56.2319
13	2	4	2343	2026.7	0.941176	41.4118	57.1014
13	2	4	2367.15	2026.7	0.941176	42.3529	57.1014
13	2	4	2379.23	2038.83	0.941176	41.4118	57.1014
13	2	4	2379.23	2038.83	0.941176	41.4118	57.1014
13	2	4	2210.14	1953.88	6.23529	41.4118	58.8406
13	2	4	2185.99	1844.66	7.76471	42.3529	59.1304
13	2	4	1473.43	1820.39	8	32.9412	57.6812
13	2	4	857.488	2063.11	8	32.9412	57.6812
13	2	4	736.715	2160.19	8	33.8824	57.971
13	2	4	760.87	2160.19	5.76471	33.8824	57.971
13	2	4	760.87	2160.19	3.96078	34.8235	57.971
13	2	4	760.87	2160.19	3.96078	34.8235	57.971
13	2	4	760.87	2160.19	3.96078	34.8235	57.971
13	2	4	966.184	2160.19	3.96078	35.7647	57.971
13	2	4	1099.03	2160.19	3.96078	35.7647	57.971
13	2	4	1099.03	2160.19	3.96078	35.7647	57.971
13	2	4	1099.03	2160.19	3.96078	37.6471	57.971
13	2	4	1099.03	2172.33	3.96078	37.6471	58.5507
13	2	4	1111.11	2148.06	3.96078	37.6471	59.1304
13	2	4	1111.11	2305.83	3.96078	38.5882	59.1304
13	2	4	1111.11	2475.73	5.92157	38.5882	59.1304
13	2	4	1111.11	2475.73	6.82353	38.5882	59.1304
13	3	1	3822.39	3262.55	630.729	59.5349	67
13	3	1	3803.09	3262.55	652.604	57.6744	66
13	3	1	3861	3262.55	667.188	55.814	65.6667
13	3	1	3938.22	3262.55	678.125	55.814	66
13	3	1	4073.36	3822.39	703.646	56.7442	66
13	3	1	4092.66	3957.53	725.521	56.7442	66
13	3	1	4092.66	3957.53	732.812	57.6744	66
13	3	1	4092.66	4034.75	736.458	57.6744	66
13	3	1	4247.1	4305.02	736.458	58.6047	66.3333
13	3	1	4575.29	4189.19	732.812	60.4651	67
13	3	1	4575.29	4054.05	732.812	60.4651	67
13	3	1	4555.98	3880.31	732.812	60.4651	67
13	3	1	4633.2	3996.14	736.458	60.4651	66.6667
13	3	1	4652.51	4247.1	736.458	54.8837	66
13	3	1	4691.12	4227.8	740.104	54.8837	66
13	3	1	4710.42	4247.1	740.104	54.8837	66
13	3	1	4671.81	4227.8	740.104	53.9535	66
13	3	1	4671.81	4227.8	743.75	53.9535	65
13	3	1	4691.12	4266.41	743.75	53.0233	65
13	3	1	4652.51	4247.1	740.104	53.0233	65
13	3	1	4652.51	4227.8	732.812	53.0233	65
13	3	1	4710.42	4266.41	729.167	52.093	65
13	3	1	4691.12	4247.1	725.521	51.1628	65
13	3	1	4691.12	4227.8	707.292	51.1628	65
13	3	1	4691.12	4227.8	703.646	51.1628	65
14	1	2	881.768	782.32	0.0292683	58.3529	68.9231
14	1	2	841.989	782.32	0.0292683	59.2941	70
14	1	2	822.099	782.32	0.0292683	59.2941	70
14	1	2	822.099	782.32	0.0292683	58.3529	70
14	1	2	861.878	782.32	0.0292683	57.4118	68.9231
14	1	2	1001.1	782.32	1.2	57.4118	68.9231
14	1	2	1087.29	782.32	1.34634	57.4118	68.9231
14	1	2	1080.66	855.249	0.995122	58.3529	68.9231
14	1	2	1087.29	901.657	0.995122	58.3529	68.9231
14	1	2	1087.29	908.287	0.995122	59.2941	68.9231
14	1	2	1080.66	908.287	0.995122	59.2941	69.2821
14	1	2	987.845	934.807	0.995122	57.4118	69.641
14	1	2	961.326	961.326	1.46341	54.5882	68.2051
14	1	2	1093.92	961.326	2.34146	50.8235	66.4103
14	1	2	1213.26	961.326	2.98537	47.0588	64.9744
14	1	2	1259.67	961.326	2.98537	46.1176	63.8974
14	1	2	1299.45	961.326	3.45366	47.0588	63.8974
14	1	2	1319.34	961.326	4.39024	48	64.2564
14	1	2	1332.6	961.326	6	48.9412	64.9744
14	1	2	1325.97	981.215	6	48.9412	64.9744
14	1	2	1312.71	1001.1	6	49.8824	64.9744
14	1	2	1312.71	1001.1	6	49.8824	64.9744
14	1	2	1325.97	1001.1	6	49.8824	64.9744
14	1	2	1352.49	1001.1	6	49.8824	64.9744
14	1	2	1359.12	1001.1	6	49.8824	64.9744
14	4	3	0	0	0	0	0
14	4	3	0	0	0	0	0
14	4	3	0	0	0	0	0
14	4	3	0	0	0	0	0
14	4	3	0	0	0	13.9535	41.7553
14	4	3	0	336.946	6.70391	18.6047	54.2553
14	4	3	97.5369	336.946	7.82123	18.6047	53.9894
14	4	3	177.34	336.946	8.93855	18.6047	53.9894
14	4	3	266.01	336.946	10.0559	18.6047	53.9894
14	4	3	332.512	336.946	10.0559	18.6047	53.9894
14	4	3	367.98	336.946	10.0559	18.6047	53.9894
14	4	3	399.015	336.946	10.0559	18.6047	53.9894
14	4	3	434.483	345.813	10.0559	18.6047	53.9894
14	4	3	505.419	354.68	10.0559	18.6047	53.9894
14	4	3	558.621	354.68	11.1732	18.6047	53.9894
14	4	3	598.522	354.68	12.2905	17.6744	53.9894
14	4	3	629.557	354.68	12.2905	17.6744	53.9894
14	4	3	673.892	354.68	13.4078	17.6744	53.9894
14	4	3	731.527	354.68	14.5251	17.6744	53.9894
14	4	3	762.562	354.68	14.5251	17.6744	53.9894
14	4	3	798.03	354.68	14.5251	17.6744	53.9894
14	4	3	806.897	532.02	14.5251	17.6744	53.9894
14	4	3	833.498	753.695	15.6425	18.6047	53.9894
14	4	3	868.966	793.596	34.6369	19.5349	53.9894
14	4	3	900	798.03	178.771	19.5349	53.9894
14	3	4	2219.39	1836.73	0.936585	40.9524	58.2524
14	3	4	2326.53	1836.73	0.936585	40.9524	58.2524
14	3	4	2280.61	1836.73	0.936585	41.9048	58.2524
14	3	4	2311.22	1989.8	0.936585	41.9048	56.5049
14	3	4	2326.53	2020.41	0.936585	41.9048	56.2136
14	3	4	2341.84	2035.71	0.936585	41.9048	56.7961
14	3	4	2372.45	2035.71	0.936585	42.8571	57.0874
14	3	4	2372.45	2035.71	0.936585	41.9048	57.0874
14	3	4	2372.45	2035.71	0.936585	41.9048	57.0874
14	3	4	2204.08	1852.04	5.30732	42.8571	58.2524
14	3	4	2158.16	1821.43	7.96098	42.8571	59.1262
14	3	4	1255.1	1806.12	7.96098	34.2857	57.6699
14	3	4	627.551	2127.55	12.722	38.0952	59.4175
14	3	4	581.633	2663.27	16	37.1429	58.835
14	3	4	642.857	2954.08	14.439	36.1905	58.2524
14	3	4	642.857	3091.84	13.2683	37.1429	58.2524
14	3	4	642.857	2739.8	12.9561	37.1429	58.2524
14	3	4	642.857	2494.9	12.9561	38.0952	58.2524
14	3	4	642.857	2311.22	12.9561	39.0476	58.2524
14	3	4	673.469	2250	12.9561	39.0476	58.2524
14	3	4	734.694	2280.61	12.9561	38.0952	58.835
14	3	4	734.694	2280.61	12.9561	38.0952	58.5437
14	3	4	734.694	2280.61	12.9561	38.0952	58.835
14	3	4	734.694	1989.8	12.9561	38.0952	59.1262
14	3	4	734.694	1637.76	12.9561	38.0952	59.1262
14	2	1	3834.98	3413.79	661.765	55.5294	65.3333
14	2	1	3990.15	3657.64	675	55.5294	66
14	2	1	4078.82	3834.98	710.294	56.4706	66
14	2	1	4100.99	3945.81	723.529	56.4706	66
14	2	1	4123.15	3945.81	727.941	57.4118	66
14	2	1	4123.15	4078.82	727.941	57.4118	66
14	2	1	4123.15	4278.33	727.941	58.3529	66.3333
14	2	1	4123.15	4167.49	727.941	61.1765	67
14	2	1	4123.15	4034.48	727.941	63.0588	67
14	2	1	4167.49	3834.98	727.941	63.0588	67
14	2	1	4344.83	3879.31	776.471	63.0588	67
14	2	1	4411.33	3834.98	780.882	63.0588	67
14	2	1	4411.33	3834.98	780.882	62.1176	67
14	2	1	4389.16	3901.48	794.118	62.1176	67
14	2	1	4344.83	4211.82	794.118	63.0588	67
14	2	1	4300.49	4189.66	807.353	63.0588	67
14	2	1	4477.83	4233.99	829.412	63.0588	67
14	2	1	4477.83	4300.49	833.824	63.0588	67
14	2	1	4477.83	4344.83	842.647	62.1176	66
14	2	1	4477.83	4367	855.882	61.1765	66
14	2	1	4477.83	4367	864.706	61.1765	66
14	2	1	4477.83	4389.16	869.118	61.1765	66
14	2	1	4500	4477.83	886.765	60.2353	66
14	2	1	4455.67	4500	895.588	60.2353	66
14	2	1	4389.16	4500	904.412	60.2353	66
15	1	3	800	353.103	13.9665	17.1429	53.8462
15	1	3	827.586	601.379	15.3631	17.1429	53.8462
15	1	3	849.655	794.483	15.3631	19.0476	53.8462
15	1	3	888.276	794.483	15.3631	19.0476	53.8462
15	1	3	926.897	794.483	110.335	20	53.8462
15	1	3	960	794.483	243.017	20	53.8462
15	1	3	1009.66	794.483	255.587	20.9524	53.8462
15	1	3	1064.83	794.483	270.95	21.9048	53.8462
15	1	3	1070.34	844.138	273.743	21.9048	53.8462
15	1	3	1075.86	910.345	275.14	22.8571	54.3956
15	1	3	1086.9	921.379	277.933	23.8095	54.9451
15	1	3	1108.97	971.034	280.726	24.7619	54.9451
15	1	3	1114.48	1048.28	280.726	25.7143	54.9451
15	1	3	1120	1048.28	283.52	25.7143	54.9451
15	1	3	1120	1048.28	286.313	25.7143	54.9451
15	1	3	1120	1048.28	284.916	26.6667	54.9451
15	1	3	1120	1048.28	284.916	27.619	54.9451
15	1	3	1120	1048.28	284.916	27.619	55.2198
15	1	3	1125.52	1048.28	284.916	28.5714	55.4945
15	1	3	1125.52	1048.28	284.916	28.5714	56.044
15	1	3	1125.52	1048.28	284.916	29.5238	56.044
15	1	3	1125.52	1048.28	284.916	29.5238	56.044
15	1	3	1120	1048.28	284.916	30.4762	56.044
15	1	3	1120	1048.28	284.916	31.4286	56.044
15	1	3	1120	1048.28	284.916	32.381	56.044
15	2	4	2292.4	1847.95	0.893617	41.4118	57.971
15	2	4	2315.79	2000	0.893617	41.4118	56.2319
15	2	4	2327.49	2035.09	0.893617	41.4118	56.2319
15	2	4	2362.57	2035.09	0.893617	41.4118	56.8116
15	2	4	2362.57	2035.09	0.893617	42.3529	57.1014
15	2	4	2374.27	2046.78	0.893617	41.4118	57.1014
15	2	4	2385.96	2046.78	0.893617	41.4118	57.1014
15	2	4	2210.53	1859.65	6.12766	41.4118	58.5507
15	2	4	2187.13	1812.87	7.97872	42.3529	59.1304
15	2	4	1426.9	1812.87	7.97872	36.7059	57.6812
15	2	4	467.836	1812.87	7.97872	13.1765	20.8696
15	2	4	70.1754	1812.87	6.12766	0	3.18841
15	2	4	0	1812.87	3.31915	0	0
15	2	4	46.7836	1871.35	1.91489	10.3529	29.8551
15	2	4	257.31	1941.52	1.91489	20.7059	51.5942
15	2	4	421.053	2058.48	4.21277	20.7059	54.7826
15	2	4	608.187	2222.22	12.0638	20.7059	53.913
15	2	4	666.667	2222.22	13.0213	19.7647	53.913
15	2	4	713.45	2222.22	13.0213	19.7647	53.913
15	2	4	748.538	2222.22	13.0213	19.7647	53.913
15	2	4	748.538	2222.22	13.0213	19.7647	53.913
15	2	4	748.538	2222.22	13.0213	19.7647	53.913
15	2	4	748.538	2116.96	13.0213	18.8235	53.913
15	2	4	760.234	1953.22	13.0213	18.8235	53.913
15	2	4	760.234	1836.26	13.0213	18.8235	53.913
15	4	1	3821.61	2939.7	558.794	57.6744	66.3333
15	4	1	3821.61	2962.31	574.874	57.6744	67
15	4	1	3821.61	2984.92	594.975	57.6744	67
15	4	1	3844.22	3120.6	611.055	58.6047	67
15	4	1	3844.22	3278.89	623.116	59.5349	67
15	4	1	3798.99	3301.51	647.236	57.6744	66.3333
15	4	1	3844.22	3391.96	659.296	56.7442	65.3333
15	4	1	3979.9	3640.7	675.377	55.814	66
15	4	1	4070.35	3798.99	707.538	56.7442	66
15	4	1	4115.58	3957.29	727.638	57.6744	66
15	4	1	4115.58	3957.29	731.658	57.6744	66
15	4	1	4115.58	4025.13	731.658	57.6744	66
15	4	1	4115.58	4160.8	735.678	59.5349	66.3333
15	4	1	4115.58	3866.83	731.658	61.3953	67
15	4	1	4070.35	3731.16	731.658	63.2558	67
15	4	1	4115.58	3708.54	735.678	63.2558	67
15	4	1	4319.1	3776.38	755.779	63.2558	67
15	4	1	4319.1	3753.77	775.879	63.2558	67
15	4	1	4364.32	3753.77	787.94	63.2558	67
15	4	1	4545.23	3889.45	808.04	62.3256	66.6667
15	4	1	4613.07	3934.67	816.08	61.3953	66
15	4	1	4590.45	3957.29	820.101	61.3953	66
15	4	1	4635.68	4228.64	816.08	61.3953	66
15	4	1	4590.45	4296.48	816.08	61.3953	66
15	4	1	4567.84	4296.48	816.08	60.4651	66
15	3	2	816.107	783.893	0	59.2941	70
15	3	2	816.107	783.893	0	58.3529	70
15	3	2	864.43	783.893	0	57.4118	69.2821
15	3	2	1009.4	783.893	1.26512	57.4118	68.9231
15	3	2	1079.19	783.893	1.34884	57.4118	68.9231
15	3	2	1095.3	783.893	0.995349	58.3529	69.641
15	3	2	1095.3	783.893	0.995349	58.3529	70
15	3	2	1095.3	783.893	0.995349	59.2941	70
15	3	2	1089.93	783.893	0.995349	59.2941	70
15	3	2	961.074	783.893	0.995349	57.4118	69.641
15	3	2	869.799	789.262	0.995349	53.6471	67.8462
15	3	2	950.336	794.631	0.995349	48	65.3333
15	3	2	1009.4	794.631	0.995349	46.1176	64.6154
15	3	2	1030.87	794.631	0.995349	45.1765	63.8974
15	3	2	1025.5	800	0.995349	46.1176	63.8974
15	3	2	1025.5	800	0.995349	46.1176	63.8974
15	3	2	998.658	805.369	0.995349	48	64.6154
15	3	2	950.336	805.369	0.995349	49.8824	65.3333
15	3	2	939.597	810.738	0.995349	49.8824	66.0513
15	3	2	993.289	810.738	0.995349	48.9412	65.3333
15	3	2	1041.61	810.738	1.49767	47.0588	63.8974
15	3	2	1041.61	816.107	1.86047	45.1765	63.8974
15	3	2	1041.61	816.107	2	44.2353	63.8974
15	3	2	1041.61	821.477	2	45.1765	63.8974
15	3	2	1041.61	816.107	2	45.1765	63.8974
16	1	3	797.872	340.426	13.2275	17.6744	53.8462
16	1	3	808.511	574.468	13.2275	17.6744	53.8462
16	1	3	829.787	787.234	14.5503	18.6047	53.8462
16	1	3	904.255	787.234	14.5503	20.4651	53.8462
16	1	3	936.17	787.234	107.143	21.3953	53.8462
16	1	3	957.447	925.532	207.672	22.3256	53.8462
16	1	3	1000	1031.91	250	22.3256	53.8462
16	1	3	1053.19	1223.4	263.228	22.3256	53.8462
16	1	3	1063.83	1372.34	264.55	23.2558	54.3956
16	1	3	1074.47	1436.17	269.841	23.2558	54.9451
16	1	3	1085.11	1617.02	267.196	24.186	54.9451
16	1	3	1095.74	1840.43	265.873	25.1163	54.9451
16	1	3	1106.38	1840.43	267.196	25.1163	54.9451
16	1	3	1106.38	1882.98	267.196	26.0465	54.9451
16	1	3	1106.38	1989.36	265.873	26.0465	54.9451
16	1	3	1106.38	2010.64	265.873	26.9767	54.9451
16	1	3	1117.02	2042.55	265.873	26.9767	55.2198
16	1	3	1117.02	2138.3	265.873	27.907	56.044
16	1	3	1106.38	2148.94	265.873	28.8372	56.044
16	1	3	1074.47	2159.57	265.873	28.8372	56.044
16	1	3	1031.91	2170.21	265.873	28.8372	56.044
16	1	3	1042.55	2170.21	264.55	29.7674	56.044
16	1	3	1074.47	2170.21	264.55	29.7674	56.044
16	1	3	1074.47	2170.21	264.55	30.6977	56.044
16	1	3	1074.47	2170.21	264.55	30.6977	56.044
16	3	4	2308.46	2009.95	0.828729	41.8605	56.2319
16	3	4	2308.46	2009.95	0.828729	41.8605	56.2319
16	3	4	2328.36	2009.95	0.828729	41.8605	57.1014
16	3	4	2348.26	2009.95	0.828729	42.7907	57.1014
16	3	4	2368.16	2029.85	0.828729	41.8605	57.1014
16	3	4	2368.16	2029.85	0.828729	41.8605	57.1014
16	3	4	2189.05	1870.65	5.63536	41.8605	58.5507
16	3	4	2169.15	1791.04	7.9558	42.7907	58.8406
16	3	4	1552.24	1970.15	22.8729	36.2791	57.971
16	3	4	1273.63	2049.75	32.8177	32.5581	57.1014
16	3	4	1472.64	2049.75	33.8122	32.5581	57.1014
16	3	4	1611.94	2248.76	30.663	32.5581	57.1014
16	3	4	1611.94	2308.46	29.1713	32.5581	57.1014
16	3	4	1611.94	2308.46	29.0055	32.5581	57.1014
16	3	4	1611.94	2308.46	29.0055	32.5581	57.1014
16	3	4	1611.94	2308.46	29.0055	32.5581	57.1014
16	3	4	1611.94	2547.26	29.0055	32.5581	57.1014
16	3	4	1611.94	2786.07	29.0055	33.4884	57.1014
16	3	4	1611.94	3422.89	29.0055	33.4884	57.1014
16	3	4	1611.94	3880.6	29.0055	33.4884	57.1014
16	3	4	1651.74	4059.7	29.0055	34.4186	57.1014
16	3	4	1691.54	3820.9	29.0055	34.4186	57.6812
16	3	4	1691.54	3243.78	29.0055	34.4186	57.971
16	3	4	1691.54	3064.68	29.0055	35.3488	57.971
16	3	4	1691.54	3004.98	29.0055	35.3488	57.971
16	4	1	3819.51	3270.73	651.961	58.3529	66.3333
16	4	1	3885.37	3402.44	666.667	56.4706	65.3333
16	4	1	3973.17	3665.85	681.373	55.5294	66
16	4	1	4060.98	3841.46	710.784	56.4706	66
16	4	1	4104.88	3973.17	725.49	56.4706	66
16	4	1	4126.83	3973.17	730.392	57.4118	66
16	4	1	4126.83	4060.98	730.392	56.4706	66
16	4	1	4126.83	4390.24	735.294	57.4118	66.6667
16	4	1	4082.93	4324.39	730.392	58.3529	67
16	4	1	3995.12	4280.49	740.196	58.3529	67
16	4	1	4039.02	4039.02	774.51	58.3529	67
16	4	1	4302.44	4017.07	808.824	58.3529	67
16	4	1	4324.39	3687.8	843.137	57.4118	66.6667
16	4	1	4390.24	3687.8	848.039	56.4706	66
16	4	1	4302.44	3775.61	862.745	55.5294	66
16	4	1	4324.39	3775.61	872.549	54.5882	66
16	4	1	4302.44	3753.66	882.353	53.6471	66
16	4	1	4390.24	3797.56	892.157	53.6471	66
16	4	1	4434.15	3775.61	901.961	53.6471	66
16	4	1	4434.15	3797.56	941.176	53.6471	65
16	4	1	4456.1	4170.73	955.882	53.6471	65
16	4	1	4434.15	4192.68	970.588	52.7059	65
16	4	1	4456.1	4236.59	985.294	52.7059	65
16	4	1	4434.15	4302.44	990.196	52.7059	65
16	4	1	4434.15	4324.39	995.098	52.7059	65
16	2	2	835.602	785.34	0	59.5349	70
16	2	2	810.471	785.34	0	59.5349	70
16	2	2	823.037	785.34	0	58.6047	70
16	2	2	860.733	785.34	0	57.6744	69.2857
16	2	2	980.105	785.34	1.03704	57.6744	68.9286
16	2	2	1086.91	779.058	1.31481	57.6744	68.9286
16	2	2	1093.19	854.45	1.05556	58.6047	68.9286
16	2	2	1093.19	910.995	1	59.5349	69.2857
16	2	2	1093.19	910.995	1	59.5349	69.6429
16	2	2	1086.91	917.277	1	59.5349	70
16	2	2	973.822	917.277	1	57.6744	69.2857
16	2	2	885.864	917.277	1	53.0233	67.5
16	2	2	954.974	967.539	1	48.3721	65.3571
16	2	2	1049.21	1005.24	1	46.5116	63.9286
16	2	2	1049.21	1017.8	1	47.4419	63.9286
16	2	2	1055.5	1017.8	1	47.4419	64.2857
16	2	2	1055.5	1017.8	1	48.3721	65
16	2	2	1049.21	1024.08	1	48.3721	65
16	2	2	948.691	1137.17	1	50.2326	65.7143
16	2	2	936.126	1243.98	1	52.093	66.7857
16	2	2	1005.24	1287.96	1	51.1628	65.3571
16	2	2	1086.91	1287.96	1	46.5116	63.9286
16	2	2	1124.61	1269.11	1	46.5116	63.9286
16	2	2	1143.46	1231.41	1	46.5116	63.9286
16	2	2	1149.74	1225.13	1	46.5116	63.9286
17	1	3	611.321	350.943	9.83146	17.1429	53.8251
17	1	3	639.623	350.943	11.236	17.1429	53.8251
17	1	3	696.226	350.943	11.236	17.1429	53.8251
17	1	3	752.83	350.943	12.6404	17.1429	53.8251
17	1	3	775.472	350.943	12.6404	17.1429	53.8251
17	1	3	803.774	350.943	12.6404	17.1429	53.8251
17	1	3	809.434	560.377	12.6404	17.1429	53.8251
17	1	3	849.057	792.453	14.0449	19.0476	53.8251
17	1	3	871.698	792.453	14.0449	20	53.8251
17	1	3	928.302	792.453	103.933	20	53.8251
17	1	3	945.283	792.453	210.674	20	53.8251
17	1	3	990.566	792.453	250	20.9524	53.8251
17	1	3	1052.83	764.151	264.045	20.9524	53.8251
17	1	3	1058.49	730.189	275.281	20.9524	53.8251
17	1	3	1098.11	718.868	276.685	21.9048	53.8251
17	1	3	1103.77	701.887	278.09	22.8571	54.0984
17	1	3	1109.43	713.208	278.09	22.8571	54.918
17	1	3	1115.09	769.811	283.708	23.8095	54.918
17	1	3	1120.75	866.038	283.708	24.7619	54.918
17	1	3	1120.75	866.038	286.517	25.7143	54.918
17	1	3	1132.08	866.038	286.517	26.6667	54.918
17	1	3	1143.4	866.038	286.517	27.619	54.918
17	1	3	1154.72	866.038	286.517	28.5714	55.4645
17	1	3	1154.72	871.698	285.112	27.619	56.0109
17	1	3	1154.72	871.698	285.112	27.619	56.0109
17	3	4	2362.57	2035.09	0.980392	42.3529	56.8116
17	3	4	2374.27	2035.09	0.980392	42.3529	57.1014
17	3	4	2374.27	2046.78	0.980392	41.4118	57.1014
17	3	4	2385.96	2046.78	0.980392	41.4118	57.1014
17	3	4	2210.53	1918.13	5.26961	41.4118	58.2609
17	3	4	2198.83	1812.87	7.96569	42.3529	59.1304
17	3	4	1450.29	1812.87	7.96569	35.7647	57.971
17	3	4	257.31	1812.87	18.75	8.47059	16.2319
17	3	4	233.918	1988.3	25	15.0588	34.7826
17	3	4	432.749	2070.18	22.549	22.5882	51.8841
17	3	4	526.316	2070.18	20.5882	22.5882	55.0725
17	3	4	643.275	2070.18	21.0784	22.5882	55.0725
17	3	4	701.754	2070.18	21.6912	23.5294	55.0725
17	3	4	713.45	2070.18	21.9363	24.4706	55.0725
17	3	4	725.146	2070.18	21.9363	24.4706	55.0725
17	3	4	725.146	2070.18	21.9363	25.4118	55.0725
17	3	4	725.146	2070.18	21.9363	26.3529	55.0725
17	3	4	725.146	2070.18	21.9363	27.2941	55.3623
17	3	4	725.146	2070.18	21.9363	28.2353	55.942
17	3	4	725.146	2070.18	21.9363	29.1765	55.942
17	3	4	713.45	2070.18	21.9363	29.1765	55.942
17	3	4	713.45	2070.18	21.9363	30.1176	55.942
17	3	4	725.146	2070.18	21.9363	31.0588	55.942
17	3	4	736.842	2070.18	21.9363	31.0588	55.942
17	3	4	748.538	2070.18	21.9363	31.0588	55.942
17	2	1	3960.94	3609.38	678.199	55.5294	66
17	2	1	4078.12	3820.31	712.322	56.4706	66
17	2	1	4101.56	3960.94	729.384	57.4118	66
17	2	1	4101.56	3960.94	729.384	57.4118	66
17	2	1	4101.56	4031.25	729.384	58.3529	66
17	2	1	4101.56	4125	733.649	58.3529	66.3333
17	2	1	4078.12	3937.5	737.915	60.2353	66.6667
17	2	1	4054.69	3750	737.915	59.2941	66
17	2	1	4078.12	3539.06	763.507	59.2941	66
17	2	1	4429.69	3585.94	784.834	58.3529	66
17	2	1	4382.81	3562.5	797.63	58.3529	66
17	2	1	4406.25	3562.5	810.427	58.3529	66
17	2	1	4382.81	3585.94	823.223	57.4118	65
17	2	1	4406.25	3562.5	836.019	56.4706	65
17	2	1	4382.81	3539.06	831.754	56.4706	65
17	2	1	4406.25	3585.94	836.019	55.5294	65
17	2	1	4523.44	3585.94	844.55	55.5294	65
17	2	1	4640.62	3703.12	861.611	54.5882	64
17	2	1	4640.62	3796.88	844.55	53.6471	64
17	2	1	4664.06	3773.44	857.346	53.6471	64
17	2	1	4687.5	3750	861.611	52.7059	64
17	2	1	4710.94	3796.88	865.877	52.7059	64
17	2	1	4734.38	3796.88	870.142	52.7059	64
17	2	1	4781.25	3750	865.877	51.7647	64
17	2	1	4781.25	3726.56	861.611	51.7647	64
17	4	2	972.067	784.358	0	57.4118	68.9231
17	4	2	972.067	784.358	0	57.4118	68.9231
17	4	2	972.067	784.358	0	57.4118	68.9231
17	4	2	972.067	784.358	0	58.3529	68.9231
17	4	2	905.028	784.358	0	58.3529	68.9231
17	4	2	837.989	784.358	0	59.2941	70
17	4	2	817.877	784.358	0	59.2941	70
17	4	2	824.581	784.358	0	58.3529	70
17	4	2	851.397	784.358	0	57.4118	69.2821
17	4	2	1012.29	784.358	1	57.4118	68.9231
17	4	2	1079.33	784.358	1.29412	58.3529	68.9231
17	4	2	1092.74	784.358	0.941176	58.3529	69.641
17	4	2	1092.74	791.061	0.941176	58.3529	69.641
17	4	2	1092.74	791.061	0.941176	58.3529	69.641
17	4	2	1052.51	791.061	0.941176	59.2941	69.641
17	4	2	918.436	797.765	0.941176	59.2941	69.641
17	4	2	844.693	797.765	1.29412	57.4118	68.9231
17	4	2	951.955	797.765	2.29412	52.7059	67.1282
17	4	2	1132.96	891.62	4.17647	46.1176	63.8974
17	4	2	1206.7	972.067	5.76471	45.1765	63.8974
17	4	2	1273.74	1005.59	7.94118	44.2353	63.8974
17	4	2	1313.97	1005.59	7.94118	44.2353	63.8974
17	4	2	1347.49	1005.59	10.4118	44.2353	63.8974
17	4	2	1374.3	1005.59	10.9412	46.1176	63.8974
17	4	2	1367.6	1005.59	11.7059	47.0588	63.8974
18	1	3	443.836	339.726	9.83146	18.0952	54.0323
18	1	3	515.068	350.685	9.83146	18.0952	54.0323
18	1	3	575.342	350.685	11.236	17.1429	54.0323
18	1	3	602.74	350.685	11.236	17.1429	54.0323
18	1	3	630.137	350.685	12.6404	17.1429	54.0323
18	1	3	701.37	350.685	12.6404	17.1429	54.0323
18	1	3	739.726	350.685	14.0449	17.1429	54.0323
18	1	3	778.082	350.685	14.0449	17.1429	54.0323
18	1	3	800	350.685	14.0449	17.1429	54.0323
18	1	3	810.959	564.384	14.0449	17.1429	54.0323
18	1	3	827.397	789.041	15.4494	18.0952	54.0323
18	1	3	865.753	794.521	15.4494	19.0476	54.0323
18	1	3	920.548	794.521	113.764	20	54.0323
18	1	3	947.945	789.041	217.697	20.9524	54.0323
18	1	3	991.781	789.041	248.596	21.9048	54.0323
18	1	3	1041.1	789.041	259.831	22.8571	54.0323
18	1	3	1073.97	789.041	278.09	22.8571	54.0323
18	1	3	1079.45	789.041	278.09	22.8571	54.0323
18	1	3	1095.89	789.041	278.09	22.8571	55.1075
18	1	3	1101.37	794.521	282.303	23.8095	55.1075
18	1	3	1112.33	794.521	286.517	23.8095	55.1075
18	1	3	1117.81	794.521	285.112	25.7143	55.1075
18	1	3	1117.81	794.521	287.921	25.7143	55.1075
18	1	3	1117.81	794.521	286.517	26.6667	55.1075
18	1	3	1117.81	794.521	286.517	26.6667	55.1075
18	4	4	2327.49	2035.09	0.735294	41.9048	56.5217
18	4	4	2339.18	2035.09	0.735294	42.8571	57.1014
18	4	4	2362.57	2035.09	0.735294	41.9048	57.1014
18	4	4	2374.27	2046.78	0.735294	41.9048	57.1014
18	4	4	2385.96	2046.78	0.735294	41.9048	57.1014
18	4	4	2210.53	1976.61	6.32353	41.9048	58.2609
18	4	4	2198.83	1859.65	7.79412	42.8571	58.8406
18	4	4	1216.37	1812.87	7.79412	35.2381	57.971
18	4	4	409.357	1812.87	7.79412	10.4762	20.5797
18	4	4	11.6959	1812.87	5.58824	0	3.76812
18	4	4	11.6959	1812.87	2.79412	0	0
18	4	4	11.6959	1812.87	1.76471	0	0
18	4	4	11.6959	1812.87	1.76471	0	0
18	4	4	11.6959	1812.87	1.76471	0	0
18	4	4	93.5673	1824.56	15.5882	0	11.5942
18	4	4	269.006	1847.95	25.1471	14.2857	41.7391
18	4	4	479.532	1847.95	29.5588	21.9048	55.0725
18	4	4	514.62	1847.95	29.7059	22.8571	55.0725
18	4	4	725.146	1847.95	28.9706	22.8571	55.0725
18	4	4	1076.02	1847.95	28.9706	23.8095	55.0725
18	4	4	1415.2	1847.95	28.9706	24.7619	55.0725
18	4	4	1426.9	1847.95	28.9706	24.7619	55.0725
18	4	4	1415.2	1847.95	28.9706	25.7143	55.0725
18	4	4	1415.2	1847.95	28.9706	26.6667	55.0725
18	4	4	1415.2	1847.95	28.9706	26.6667	55.0725
18	2	1	3807.11	3248.73	653.299	57.6744	66.3333
18	2	1	3857.87	3375.63	671.574	55.814	65.3333
18	2	1	3959.39	3654.82	680.711	56.7442	66
18	2	1	4086.29	3857.87	712.69	56.7442	66
18	2	1	4086.29	3934.01	730.964	56.7442	66
18	2	1	4111.68	3984.77	730.964	57.6744	66
18	2	1	4111.68	4010.15	730.964	57.6744	66
18	2	1	4111.68	4314.72	730.964	59.5349	66.3333
18	2	1	4035.53	4340.1	730.964	62.3256	67
18	2	1	4035.53	4263.96	730.964	63.2558	67
18	2	1	4213.2	4035.53	767.513	63.2558	67
18	2	1	4416.24	4263.96	790.355	63.2558	67
18	2	1	4416.24	4720.81	794.924	62.3256	67
18	2	1	4492.39	4720.81	799.492	61.3953	67
18	2	1	4467.01	4568.53	808.629	61.3953	67
18	2	1	4492.39	4543.15	813.198	60.4651	67
18	2	1	4467.01	4517.77	817.766	60.4651	67
18	2	1	4467.01	4619.29	826.904	59.5349	67
18	2	1	4517.77	4593.91	854.315	58.6047	66
18	2	1	4543.15	4619.29	881.726	57.6744	66
18	2	1	4619.29	5076.14	881.726	56.7442	66
18	2	1	4619.29	5177.66	881.726	56.7442	66
18	2	1	4568.53	5152.28	904.569	55.814	66
18	2	1	4593.91	5177.66	918.274	53.9535	65
18	2	1	4593.91	5177.66	936.548	53.9535	65
18	3	2	837.333	784	0	59.2941	70
18	3	2	816	784	0	59.2941	70
18	3	2	821.333	784	0	57.4118	70
18	3	2	864	784	0	57.4118	69.641
18	3	2	986.667	784	1.11765	57.4118	68.9231
18	3	2	1093.33	784	1.33824	57.4118	68.9231
18	3	2	1093.33	800	1.60294	58.3529	69.641
18	3	2	1093.33	805.333	1.98529	58.3529	69.641
18	3	2	1093.33	805.333	1.98529	59.2941	69.641
18	3	2	1093.33	805.333	1.98529	59.2941	69.641
18	3	2	992	805.333	1.98529	59.2941	69.641
18	3	2	949.333	810.667	1.98529	56.4706	69.641
18	3	2	997.333	810.667	1.98529	55.5294	68.2051
18	3	2	1029.33	810.667	1.98529	54.5882	68.2051
18	3	2	1024	810.667	1.98529	54.5882	68.2051
18	3	2	1018.67	810.667	1.98529	54.5882	68.2051
18	3	2	1013.33	816	1.98529	54.5882	68.2051
18	3	2	1008	816	1.98529	55.5294	68.2051
18	3	2	1002.67	816	1.98529	57.4118	68.5641
18	3	2	997.333	821.333	1.98529	57.4118	68.9231
18	3	2	992	832	2.39706	58.3529	68.9231
18	3	2	992	837.333	2.58824	58.3529	68.9231
18	3	2	997.333	837.333	2.13235	59.2941	68.9231
18	3	2	997.333	837.333	2.57353	59.2941	68.9231
18	3	2	997.333	837.333	3	59.2941	68.9231
19	1	3	744.828	358.621	13.8122	17.6744	53.8462
19	1	3	777.931	358.621	13.8122	17.6744	53.8462
19	1	3	800	358.621	13.8122	17.6744	53.8462
19	1	3	816.552	612.414	15.1934	17.6744	53.8462
19	1	3	844.138	788.966	15.1934	19.5349	53.8462
19	1	3	882.759	800	15.1934	20.4651	53.8462
19	1	3	921.379	800	111.878	20.4651	53.8462
19	1	3	948.966	800	236.188	21.3953	53.8462
19	1	3	1004.14	800	251.381	22.3256	53.8462
19	1	3	1053.79	800	265.193	22.3256	53.8462
19	1	3	1081.38	899.31	276.243	22.3256	53.8462
19	1	3	1086.9	1020.69	277.624	23.2558	54.3956
19	1	3	1103.45	1048.28	277.624	25.1163	54.9451
19	1	3	1114.48	1048.28	277.624	25.1163	54.9451
19	1	3	1114.48	1048.28	280.387	25.1163	54.9451
19	1	3	1120	1053.79	281.768	26.0465	54.9451
19	1	3	1120	1053.79	283.149	26.0465	54.9451
19	1	3	1120	1053.79	283.149	26.9767	54.9451
19	1	3	1120	1053.79	283.149	27.907	55.4945
19	1	3	1125.52	1053.79	283.149	27.907	56.044
19	1	3	1125.52	1053.79	283.149	28.8372	56.044
19	1	3	1131.03	1053.79	283.149	28.8372	56.044
19	1	3	1131.03	1053.79	283.149	29.7674	56.044
19	1	3	1131.03	1053.79	283.149	29.7674	56.044
19	1	3	1131.03	1053.79	283.149	29.7674	56.044
19	4	4	2319.71	2019.23	0.930233	41.9048	56.5049
19	4	4	2343.75	2031.25	0.930233	41.9048	56.5049
19	4	4	2355.77	2031.25	0.930233	41.9048	56.7961
19	4	4	2367.79	2031.25	0.930233	42.8571	57.0874
19	4	4	2379.81	2031.25	0.930233	41.9048	57.0874
19	4	4	2379.81	2043.27	0.930233	41.9048	57.0874
19	4	4	2211.54	1923.08	5.39535	42.8571	58.5437
19	4	4	2199.52	1802.88	8	41.9048	59.1262
19	4	4	1382.21	1802.88	8	34.2857	57.9612
19	4	4	625	2067.31	9.25581	38.0952	59.4175
19	4	4	625	2199.52	9.34884	37.1429	58.835
19	4	4	685.096	2439.9	7.48837	33.3333	58.2524
19	4	4	721.154	2031.25	6.74419	34.2857	58.2524
19	4	4	721.154	1634.62	6.97674	34.2857	58.2524
19	4	4	709.135	1634.62	6.97674	34.2857	58.2524
19	4	4	685.096	1634.62	6.97674	34.2857	58.2524
19	4	4	889.423	1634.62	6.97674	35.2381	58.2524
19	4	4	985.577	1490.38	6.04651	35.2381	58.2524
19	4	4	877.404	1346.15	4	37.1429	58.2524
19	4	4	480.769	1346.15	3.95349	35.2381	47.4757
19	4	4	0	1346.15	2.32558	6.66667	9.61165
19	4	4	0	1346.15	1.95349	0	0
19	4	4	0	1334.13	1.95349	0	0
19	4	4	0	1310.1	1.95349	0	0
19	4	4	0	1310.1	1.95349	0	0
19	3	1	3846.15	3389.42	668.317	55.5294	68
19	3	1	3966.35	3653.85	681.683	55.5294	67.3333
19	3	1	4086.54	3822.12	717.327	56.4706	66.6667
19	3	1	4110.58	3942.31	730.693	57.4118	66.3333
19	3	1	4110.58	3990.38	730.693	57.4118	66
19	3	1	4134.62	4110.58	730.693	58.3529	66
19	3	1	4134.62	4423.08	730.693	58.3529	66.3333
19	3	1	4110.58	4350.96	730.693	61.1765	66.6667
19	3	1	4062.5	4254.81	726.238	63.0588	67
19	3	1	4134.62	4014.42	739.604	63.0588	67
19	3	1	4326.92	4062.5	766.337	63.0588	67
19	3	1	4326.92	4014.42	784.158	60.2353	67
19	3	1	4375	4014.42	801.98	60.2353	66.6667
19	3	1	4543.27	4038.46	801.98	60.2353	66.3333
19	3	1	4639.42	4014.42	806.436	60.2353	67
19	3	1	4711.54	4014.42	828.713	59.2941	67
19	3	1	4639.42	4038.46	846.535	59.2941	67
19	3	1	4687.5	4038.46	859.901	59.2941	67
19	3	1	4711.54	4014.42	873.267	59.2941	67
19	3	1	4687.5	4038.46	877.723	59.2941	65.3333
19	3	1	4687.5	4014.42	877.723	58.3529	66
19	3	1	4663.46	4014.42	868.812	57.4118	66
19	3	1	4783.65	4062.5	877.723	56.4706	66
19	3	1	4879.81	4086.54	891.089	56.4706	66
19	3	1	4879.81	4110.58	908.911	56.4706	66
19	2	2	967.539	785.34	0	57.4118	68.9231
19	2	2	967.539	785.34	0	57.4118	68.9231
19	2	2	961.257	785.34	0	58.3529	68.9231
19	2	2	885.864	785.34	0	58.3529	68.9231
19	2	2	841.885	785.34	0	59.2941	70
19	2	2	810.471	785.34	0	59.2941	70
19	2	2	816.754	785.34	0	58.3529	70
19	2	2	848.168	785.34	0	57.4118	69.2821
19	2	2	986.387	779.058	1.02326	57.4118	68.9231
19	2	2	1099.48	998.953	1.34884	57.4118	68.9231
19	2	2	1118.32	1099.48	1.06047	57.4118	68.9231
19	2	2	1124.61	1118.32	0.995349	57.4118	68.9231
19	2	2	1130.89	1118.32	0.995349	57.4118	68.9231
19	2	2	1156.02	1118.32	0.995349	57.4118	68.9231
19	2	2	1181.15	1118.32	0.995349	57.4118	68.9231
19	2	2	1200	1124.61	1.66512	57.4118	68.9231
19	2	2	1218.85	1130.89	2	56.4706	68.9231
19	2	2	1237.7	1130.89	2	56.4706	68.9231
19	2	2	1243.98	1130.89	2	57.4118	68.2051
19	2	2	1243.98	1149.74	2	57.4118	68.9231
19	2	2	1243.98	1250.26	2	57.4118	68.9231
19	2	2	1243.98	1281.68	2	58.3529	68.9231
19	2	2	1237.7	1281.68	2	59.2941	68.9231
19	2	2	1225.13	1281.68	2	59.2941	68.9231
19	2	2	1225.13	1281.68	2	59.2941	68.9231
20	1	4	2374.27	2035.09	0.97561	42.7907	57.1014
20	1	4	2374.27	2046.78	0.97561	41.8605	57.1014
20	1	4	2385.96	2046.78	0.97561	41.8605	57.1014
20	1	4	2222.22	1906.43	6.20488	41.8605	58.5507
20	1	4	2187.13	1812.87	7.6878	42.7907	58.8406
20	1	4	1403.51	1812.87	8	35.3488	57.971
20	1	4	409.357	1812.87	8	11.1628	20
20	1	4	11.6959	1812.87	5.77561	0	0
20	1	4	11.6959	1812.87	3.43415	0	0
20	1	4	11.6959	1812.87	2.26341	0	0
20	1	4	11.6959	1836.26	1.99024	0	0
20	1	4	11.6959	1859.65	1.99024	0	0
20	1	4	11.6959	1859.65	1.99024	0	0
20	1	4	11.6959	1859.65	1.99024	0	0
20	1	4	11.6959	1859.65	1.99024	0	0
20	1	4	11.6959	1859.65	1.99024	0	0
20	1	4	11.6959	1871.35	1.99024	0	0
20	1	4	58.4795	1871.35	1.99024	0.930233	9.56522
20	1	4	152.047	1871.35	2.38049	14.8837	45.7971
20	1	4	257.31	1871.35	2.8878	21.3953	53.913
20	1	4	269.006	1871.35	2.96585	21.3953	54.2029
20	1	4	245.614	1847.95	3.94146	22.3256	54.7826
20	1	4	175.439	1836.26	5.69756	20.4651	48.4058
20	1	4	93.5673	1836.26	5.97073	7.44186	16.8116
20	1	4	81.8713	1836.26	5.97073	0	0
20	2	1	3454.55	2707.07	362.564	63.0588	68
20	2	1	3474.75	2727.27	373.333	62.1176	67.3333
20	2	1	3474.75	2727.27	391.282	60.2353	67
20	2	1	3535.35	2727.27	402.051	58.3529	66.3333
20	2	1	3575.76	2727.27	405.641	57.4118	66
20	2	1	3636.36	2727.27	427.179	57.4118	66
20	2	1	3676.77	2727.27	448.718	57.4118	66.3333
20	2	1	3696.97	2747.47	466.667	57.4118	67
20	2	1	3676.77	2747.47	495.385	57.4118	67
20	2	1	3717.17	2767.68	513.333	57.4118	67
20	2	1	3737.37	2848.48	531.282	57.4118	67
20	2	1	3717.17	2909.09	549.231	57.4118	67
20	2	1	3737.37	2909.09	552.821	57.4118	67
20	2	1	3757.58	2929.29	563.59	56.4706	66.3333
20	2	1	3818.18	2949.49	570.769	57.4118	66.6667
20	2	1	3818.18	2969.7	588.718	57.4118	67
20	2	1	3838.38	3050.51	603.077	57.4118	67
20	2	1	3838.38	3232.32	617.436	57.4118	67
20	2	1	3818.18	3272.73	638.974	59.2941	66.3333
20	2	1	3838.38	3353.54	660.513	56.4706	65.3333
20	2	1	3898.99	3636.36	674.872	55.5294	66
20	2	1	4040.4	3777.78	696.41	56.4706	66
20	2	1	4101.01	3959.6	725.128	56.4706	66
20	2	1	4121.21	3959.6	732.308	57.4118	66
20	2	1	4101.01	3959.6	732.308	57.4118	66
20	4	2	968.75	787.5	0	57.4118	68.9231
20	4	2	968.75	787.5	0	58.3529	68.9231
20	4	2	968.75	787.5	0	58.3529	68.9231
20	4	2	893.75	787.5	0	58.3529	68.9231
20	4	2	850	787.5	0	59.2941	70
20	4	2	812.5	787.5	0	59.2941	70
20	4	2	818.75	787.5	0	58.3529	70
20	4	2	862.5	787.5	0	57.4118	68.9231
20	4	2	981.25	781.25	1.03256	57.4118	68.9231
20	4	2	1093.75	968.75	1.34884	57.4118	68.9231
20	4	2	1112.5	1093.75	1.00465	57.4118	68.9231
20	4	2	1118.75	1118.75	0.995349	57.4118	68.9231
20	4	2	1131.25	1118.75	0.995349	57.4118	68.9231
20	4	2	1143.75	1118.75	0.995349	57.4118	68.9231
20	4	2	1168.75	1125	0.995349	57.4118	68.9231
20	4	2	1193.75	1125	1.63721	57.4118	68.9231
20	4	2	1212.5	1125	2	56.4706	68.9231
20	4	2	1231.25	1131.25	2	56.4706	68.5641
20	4	2	1243.75	1131.25	2	57.4118	68.2051
20	4	2	1243.75	1143.75	2	57.4118	68.9231
20	4	2	1243.75	1243.75	2	57.4118	68.9231
20	4	2	1243.75	1281.25	2	57.4118	68.9231
20	4	2	1237.5	1281.25	2	59.2941	68.9231
20	4	2	1231.25	1281.25	2	59.2941	68.9231
20	4	2	1225	1281.25	2	59.2941	68.9231
20	3	3	750.345	358.621	12.5	17.1429	53.8251
20	3	3	788.966	358.621	12.5	17.1429	53.8251
20	3	3	800	358.621	12.5	17.1429	53.8251
20	3	3	822.069	612.414	13.8889	18.0952	53.8251
20	3	3	844.138	794.483	13.8889	19.0476	53.8251
20	3	3	888.276	800	13.8889	20	53.8251
20	3	3	926.897	800	108.333	20	53.8251
20	3	3	948.966	800	240.278	20.9524	53.8251
20	3	3	998.621	800	254.167	21.9048	53.8251
20	3	3	1053.79	800	266.667	22.8571	53.8251
20	3	3	1081.38	882.759	275	22.8571	53.8251
20	3	3	1081.38	1048.28	277.778	23.8095	54.3716
20	3	3	1097.93	1048.28	277.778	23.8095	54.918
20	3	3	1114.48	1048.28	277.778	24.7619	54.918
20	3	3	1114.48	1048.28	280.556	24.7619	54.918
20	3	3	1120	1053.79	281.944	25.7143	54.918
20	3	3	1120	1053.79	283.333	25.7143	54.918
20	3	3	1120	1053.79	283.333	26.6667	54.918
20	3	3	1125.52	1053.79	283.333	27.619	55.1913
20	3	3	1125.52	1053.79	283.333	28.5714	56.0109
20	3	3	1125.52	1053.79	283.333	29.5238	56.0109
20	3	3	1125.52	1053.79	283.333	29.5238	56.0109
20	3	3	1131.03	1053.79	283.333	29.5238	56.0109
20	3	3	1131.03	1053.79	283.333	29.5238	56.0109
20	3	3	1131.03	1053.79	283.333	29.5238	56.0109
21	1	4	2325.58	1988.37	0.862745	41.4118	56.2319
21	1	4	2337.21	2034.88	0.862745	41.4118	55.942
21	1	4	2348.84	2034.88	0.862745	41.4118	57.1014
21	1	4	2360.47	2034.88	0.862745	42.3529	57.1014
21	1	4	2372.09	2046.51	0.862745	41.4118	57.1014
21	1	4	2383.72	2046.51	0.862745	41.4118	57.1014
21	1	4	2209.3	1895.35	5.64706	41.4118	57.971
21	1	4	2197.67	1813.95	7.92157	41.4118	59.1304
21	1	4	1302.33	1813.95	7.92157	32.9412	57.6812
21	1	4	476.744	1813.95	7.92157	37.6471	22.3188
21	1	4	23.2558	1813.95	5.64706	36.7059	2.6087
21	1	4	11.6279	1976.74	10.5882	32.9412	0
21	1	4	46.5116	2069.77	13.4118	33.8824	30.4348
21	1	4	290.698	2069.77	14.5098	33.8824	51.3043
21	1	4	511.628	2069.77	14.902	33.8824	54.7826
21	1	4	651.163	2069.77	14.9804	33.8824	53.913
21	1	4	790.698	2069.77	15.9216	34.8235	53.913
21	1	4	790.698	2058.14	16	34.8235	53.913
21	1	4	790.698	1872.09	16	35.7647	53.913
21	1	4	790.698	1802.33	16	34.8235	53.913
21	1	4	790.698	1813.95	16	5.64706	53.913
21	1	4	790.698	1720.93	16	0	53.913
21	1	4	813.953	1639.53	16	0	53.913
21	1	4	872.093	1709.3	16	0	54.7826
21	1	4	930.233	1779.07	16	0	54.4928
21	3	1	3857.14	3435.96	679.245	55.2381	66.019
21	3	1	3990.15	3657.64	704.717	56.1905	66.019
21	3	1	4078.82	3857.14	730.189	57.1429	66.019
21	3	1	4100.99	3945.81	730.189	57.1429	66.019
21	3	1	4100.99	3945.81	734.434	58.0952	66.019
21	3	1	4100.99	4056.65	734.434	59.0476	66.3507
21	3	1	4123.15	4278.33	738.679	60	67.0142
21	3	1	4100.99	4167.49	738.679	62.8571	67.0142
21	3	1	4100.99	4056.65	764.151	62.8571	67.0142
21	3	1	4167.49	3834.98	785.377	62.8571	67.0142
21	3	1	4322.66	3879.31	798.113	63.8095	67.0142
21	3	1	4411.33	3834.98	810.849	63.8095	67.0142
21	3	1	4389.16	3834.98	823.585	63.8095	67.0142
21	3	1	4367	3945.81	836.321	63.8095	67.0142
21	3	1	4344.83	4211.82	832.075	63.8095	67.0142
21	3	1	4322.66	4189.66	836.321	63.8095	67.0142
21	3	1	4455.67	4256.16	844.811	63.8095	67.0142
21	3	1	4477.83	4300.49	861.792	63.8095	67.0142
21	3	1	4477.83	4344.83	844.811	63.8095	67.0142
21	3	1	4477.83	4367	853.302	62.8571	67.0142
21	3	1	4477.83	4367	861.792	62.8571	67.0142
21	3	1	4477.83	4367	870.283	62.8571	67.0142
21	3	1	4500	4477.83	870.283	62.8571	66.3507
21	3	1	4411.33	4500	866.038	60	66.019
21	3	1	4389.16	4500	861.792	58.0952	66.019
21	4	2	814.508	783.42	0.00925926	58.3529	70.359
21	4	2	864.249	783.42	0.00925926	57.4118	69.2821
21	4	2	1013.47	783.42	1.26852	57.4118	68.9231
21	4	2	1088.08	783.42	1.34259	58.3529	68.9231
21	4	2	1094.3	783.42	1.00926	58.3529	69.2821
21	4	2	1094.3	783.42	1	59.2941	69.641
21	4	2	1094.3	808.29	1	59.2941	70
21	4	2	1088.08	814.508	1	59.2941	70
21	4	2	982.383	814.508	1	58.3529	70
21	4	2	895.337	814.508	1	54.5882	67.8462
21	4	2	957.513	814.508	1	50.8235	66.4103
21	4	2	1019.69	976.166	1.43519	48.9412	65.3333
21	4	2	1019.69	1175.13	1.48148	48	64.2564
21	4	2	1044.56	1175.13	1.08333	48	63.8974
21	4	2	1050.78	1181.35	1	48.9412	64.2564
21	4	2	1050.78	1181.35	1	49.8824	65.3333
21	4	2	1007.25	1181.35	1	51.7647	65.6923
21	4	2	1007.25	1181.35	1	52.7059	66.0513
21	4	2	1063.21	1181.35	1	50.8235	64.9744
21	4	2	1063.21	1187.56	1	49.8824	64.9744
21	4	2	1063.21	1187.56	1	49.8824	64.9744
21	4	2	1063.21	1206.22	1	50.8235	64.9744
21	4	2	1075.65	1255.96	1	49.8824	64.9744
21	4	2	1081.87	1268.39	1	49.8824	64.9744
21	4	2	1081.87	1268.39	1	49.8824	64.9744
21	2	3	802.326	362.791	13.4409	17.1429	53.8462
21	2	3	809.302	620.93	13.4409	17.1429	53.8462
21	2	3	851.163	795.349	13.4409	18.0952	53.8462
21	2	3	893.023	795.349	13.4409	19.0476	53.8462
21	2	3	927.907	795.349	107.527	20	53.8462
21	2	3	955.814	795.349	240.591	20.9524	53.8462
21	2	3	1011.63	837.209	254.032	21.9048	53.8462
21	2	3	1060.47	879.07	267.473	21.9048	53.8462
21	2	3	1081.4	879.07	270.161	22.8571	54.3956
21	2	3	1088.37	879.07	270.161	23.8095	54.9451
21	2	3	1088.37	886.047	272.849	23.8095	54.9451
21	2	3	1102.33	900	274.194	24.7619	54.9451
21	2	3	1116.28	906.977	274.194	24.7619	54.9451
21	2	3	1123.26	906.977	274.194	25.7143	54.9451
21	2	3	1123.26	893.023	274.194	25.7143	54.9451
21	2	3	1123.26	879.07	274.194	26.6667	54.9451
21	2	3	1123.26	865.116	274.194	26.6667	55.2198
21	2	3	1123.26	920.93	274.194	27.619	56.044
21	2	3	1123.26	1081.4	270.161	27.619	56.044
21	2	3	1123.26	1165.12	270.161	28.5714	56.044
21	2	3	1123.26	1374.42	264.785	28.5714	56.044
21	2	3	1123.26	1409.3	263.441	29.5238	56.044
21	2	3	1123.26	1423.26	263.441	30.4762	56.044
21	2	3	1123.26	1430.23	263.441	31.4286	56.044
[truncated: 2,001 more rows]
