# Supplementary material for: Leadership as an Emergent Feature in Social Organizations: Insights from A Laboratory Simulation Experiment
Source: PLoS One. 2016 Dec 14;11(12):e0166697. doi: 10.1371/journal.pone.0166697 (PMC5156333; doi:10.1371/journal.pone.0166697)
Supplement: S2 File — (ZIP) [file pone.0166697.s002.zip › S2 file.xlsx]

## Sheet: Leadership Function Distributio
Team	Leadership system	City	Participant	A	B	C	D	E
2	1	2	A	2	0	0	2	1				Leadership System
2	1	2	B	3	2	2	1	1				1 - No instructions
2	1	2	C	3	0	0	1	2				2 - Adaptive + Enabler
2	1	2	D	3	0	0	1	2				3 - Formal + Enabler
2	1	2	E	2	3	3	2	1				4 - Formal + Adaptive
2	2	3	A	1	0	2	1	3
2	2	3	B	1	2	2	1	1
2	2	3	C	3	0	3	1	2				A/B/C/D/E
2	2	3	D	3	3	3	1	2				1. Formal Leader
2	2	3	E	2	0	3	3	2				2. Adapter
2	3	4	A	1	0	2	1	3				3. Enabler
2	3	4	B	1	2	2	1	1				0. Passive
2	3	4	C	3	0	0	1	2
2	3	4	D	0	0	3	1	2
2	3	4	E	2	0	3	2	3
2	4	1	A	2	0	3	1	3
2	4	1	B	1	2	2	1	1
2	4	1	C	3	0	0	1	2
2	4	1	D	3	3	3	1	2
2	4	1	E	0	0	3	1	1
3	1	3	A	3	3	2	2	1
3	1	3	B	3	3	2	3	1
3	1	3	C	3	3	2	2	1
3	1	3	D	2	0	3	0	1
3	1	3	E	1	3	0	3	2
3	2	4	A	3	3	2	2	1
3	2	4	B	3	3	2	2	1
3	2	4	C	0	2	3	2	1
3	2	4	D	2	0	3	0	1
3	2	4	E	1	0	3	3	2
3	3	1	A	2	3	3	2	1
3	3	1	B	2	3	3	2	1
3	3	1	C	2	2	3	2	1
3	3	1	D	2	0	0	3	1
3	3	1	E	1	0	3	3	2
3	4	2	A	2	3	1	2	1
3	4	2	B	2	3	3	3	2
3	4	2	C	2	3	0	2	1
3	4	2	D	2	0	0	3	1
3	4	2	E	1	0	3	3	2
4	1	4	A	0	2	0	0	3
4	1	4	B	1	2	2	2	3
4	1	4	C	1	3	3	2	1
4	1	4	D	1	2	2	0	1
4	1	4	E	2	3	0	0	2
4	2	1	A	1	2	3	2	0
4	2	1	B	1	2	2	2	1
4	2	1	C	1	2	2	2	1
4	2	1	D	1	3	3	2	2
4	2	1	E	1	0	0	2	1
4	3	2	A	1	2	2	2	2
4	3	2	B	1	2	2	3	1
4	3	2	C	1	2	2	2	1
4	3	2	D	1	3	3	2	2
4	3	2	E	1	3	3	3	1
4	4	3	A	1	1	1	1	1
4	4	3	B	1	2	2	3	1
4	4	3	C	1	2	2	2	2
4	4	3	D	1	2	2	2	2
4	4	3	E	1	3	2	2	1
5	1	1	A	0	0	0	0	0
5	1	1	B	3	2	3	1	3
5	1	1	C	0	0	0	0	0
5	1	1	D	1	0	3	2	2
5	1	1	E	2	1	2	3	2
5	2	2	A	2	3	0	1	0
5	2	2	B	3	2	0	1	0
5	2	2	C	0	0	0	0	0
5	2	2	D	2	3	2	1	3
5	2	2	E	3	3	2	1	2
5	4	3	A	3	3	3	1	3
5	4	3	B	3	3	3	2	3
5	4	3	C	3	3	3	2	3
5	4	3	D	2	1	2	2	3
5	4	3	E	3	2	1	2	2
5	3	4	A	0	0	0	0	0
5	3	4	B	3	3	3	1	2
5	3	4	C	2	2	2	2	0
5	3	4	D	2	2	3	1	2
5	3	4	E	1	3	1	3	0
6	1	1	A	2	3	2	3	2
6	1	1	B	0	0	0	3	2
6	1	1	C	2	3	2	1	1
6	1	1	D	2	0	1	3	1
6	1	1	E	3	3	2	1	2
6	3	2	A	2	3	3	2	2
6	3	2	B	0	0	3	1	2
6	3	2	C	2	2	2	1	1
6	3	2	D	3	0	2	3	1
6	3	2	E	1	3	2	2	2
6	4	3	A	2	3	2	2	2
6	4	3	B	0	0	3	1	2
6	4	3	C	2	2	2	3	1
6	4	3	D	0	0	2	3	1
6	4	3	E	3	3	2	2	1
6	2	4	A	3	3	2	2	2
6	2	4	B	0	0	3	1	2
6	2	4	C	3	2	3	2	1
6	2	4	D	0	3	2	3	1
6	2	4	E	3	3	1	2	2
7	1	1	A	1	3	3	1	2
7	1	1	B	2	3	3	1	2
7	1	1	C	1	0	3	2	0
7	1	1	D	3	0	0	1	2
7	1	1	E	2	3	2	1	2
7	3	2	A	2	2	2	2	2
7	3	2	B	2	1	3	2	0
7	3	2	C	2	0	1	3	0
7	3	2	D	2	3	2	1	2
7	3	2	E	2	2	3	1	2
7	2	3	A	1	2	2	2	2
7	2	3	B	1	3	3	2	3
7	2	3	C	2	3	1	2	3
7	2	3	D	1	2	2	2	2
7	2	3	E	1	2	2	2	2
7	4	4	A	1	2	2	2	1
7	4	4	B	2	3	3	2	1
7	4	4	C	2	3	1	2	3
7	4	4	D	1	2	2	1	2
7	4	4	E	1	2	2	3	2
8	1	1	A	3	2	2	1	2
8	1	1	B	2	3	2	1	2
8	1	1	C	1	3	2	1	3
8	1	1	D	3	2	1	2	2
8	1	1	E	1	2	2	2	2
8	4	2	A	2	2	1	1	2
8	4	2	B	2	3	1	2	3
8	4	2	C	2	3	1	2	3
8	4	2	D	2	2	1	2	2
8	4	2	E	2	2	2	2	2
8	2	3	A	1	2	3	1	3
8	2	3	B	1	3	2	2	3
8	2	3	C	1	2	2	1	1
8	2	3	D	1	2	2	2	0
8	2	3	E	2	2	2	2	0
8	3	4	A	2	2	2	1	2
8	3	4	B	1	3	2	1	3
8	3	4	C	1	2	2	1	2
8	3	4	D	1	0	2	3	0
8	3	4	E	2	2	2	2	2
9	1	1	A	3	2	2	1	2
9	1	1	B	1	2	3	2	3
9	1	1	C	3	0	3	2	3
9	1	1	D	3	2	2	0	2
9	1	1	E	2	0	0	1	1
9	4	2	A	2	3	1	2	3
9	4	2	B	1	2	2	3	3
9	4	2	C	1	0	2	3	2
9	4	2	D	3	3	3	3	3
9	4	2	E	2	2	2	2	2
9	3	3	A	3	1	2	3	3
9	3	3	B	1	2	3	2	3
9	3	3	C	1	2	3	3	0
9	3	3	D	3	3	3	3	3
9	3	3	E	2	2	2	1	2
9	2	4	A	3	2	2	1	3
9	2	4	B	1	2	2	3	3
9	2	4	C	3	0	0	1	0
9	2	4	D	3	3	3	3	3
9	2	4	E	1	2	2	1	1
10	1	2	A	2	3	3	3	1
10	1	2	B	2	1	3	2	2
10	1	2	C	0	1	2	3	2
10	1	2	D	1	2	2	2	3
10	1	2	E	3	1	0	0	2
10	2	3	A	2	3	2	2	0
10	2	3	B	2	2	2	2	2
10	2	3	C	3	2	2	0	1
10	2	3	D	1	1	2	2	3
10	2	3	E	2	3	0	3	3
10	4	4	A	1	3	2	0	2
10	4	4	B	1	2	2	2	2
10	4	4	C	1	2	2	3	3
10	4	4	D	1	1	3	3	2
10	4	4	E	1	2	0	2	2
10	3	1	A	1	2	3	3	2
10	3	1	B	1	1	2	2	2
10	3	1	C	3	2	2	3	2
10	3	1	D	3	2	3	2	2
10	3	1	E	1	3	3	3	3
11	1	2	A	0	1	0	3	2
11	1	2	B	0	1	0	2	1
11	1	2	C	0	1	0	2	3
11	1	2	D	0	3	0	3	1
11	1	2	E	0	1	0	3	2
11	3	3	A	0	1	3	2	3
11	3	3	B	0	1	3	2	1
11	3	3	C	0	1	3	2	2
11	3	3	D	0	1	3	3	3
11	3	3	E	3	1	3	2	2
11	4	4	A	0	1	3	3	3
11	4	4	B	0	2	3	3	2
11	4	4	C	0	1	2	3	3
11	4	4	D	0	0	2	3	3
11	4	4	E	3	1	2	2	2
11	2	1	A	0	1	2	3	3
11	2	1	B	3	1	2	2	1
11	2	1	C	0	1	2	2	2
11	2	1	D	0	1	2	2	3
11	2	1	E	0	1	2	2	2
12	1	2	A	2	3	1	2	1
12	1	2	B	2	0	3	2	1
12	1	2	C	2	0	0	3	1
12	1	2	D	2	2	2	1	2
12	1	2	E	3	3	3	3	3
12	3	3	A	2	3	1	2	1
12	3	3	B	0	0	3	1	2
12	3	3	C	1	0	0	3	2
12	3	3	D	1	2	2	2	2
12	3	3	E	1	2	2	2	2
12	2	4	A	3	3	2	2	1
12	2	4	B	2	3	2	1	2
12	2	4	C	0	1	2	3	0
12	2	4	D	2	1	2	2	2
12	2	4	E	2	1	2	2	2
12	4	1	A	2	2	1	3	1
12	4	1	B	2	0	2	1	1
12	4	1	C	0	2	1	3	0
12	4	1	D	2	2	1	2	2
12	4	1	E	2	2	1	2	2
13	1	2	A	0	0	1	2	0
13	1	2	B	0	3	2	1	3
13	1	2	C	3	3	2	1	3
13	1	2	D	0	3	2	2	2
13	1	2	E	0	3	1	2	0
13	4	3	A	0	0	1	2	0
13	4	3	B	3	3	2	1	0
13	4	3	C	3	0	2	1	0
13	4	3	D	2	2	3	3	3
13	4	3	E	3	3	1	1	3
13	2	4	A	3	2	1	2	0
13	2	4	B	3	3	1	2	2
13	2	4	C	3	3	2	1	0
13	2	4	D	3	3	2	2	3
13	2	4	E	2	3	1	2	3
13	3	1	A	2	0	1	1	0
13	3	1	B	2	3	2	1	3
13	3	1	C	3	0	2	1	0
13	3	1	D	3	3	2	2	0
13	3	1	E	3	3	1	2	3
14	1	2	A	3	0	1	0	0
14	1	2	B	1	0	0	2	0
14	1	2	C	3	0	1	0	0
14	1	2	D	2	2	1	0	0
14	1	2	E	2	2	1	0	0
14	4	3	A	2	0	1	0	3
14	4	3	B	2	0	2	0	1
14	4	3	C	2	0	1	0	3
14	4	3	D	2	0	1	0	0
14	4	3	E	1	3	1	3	3
14	3	4	A	1	0	2	0	0
14	3	4	B	2	0	1	0	0
14	3	4	C	2	0	0	0	0
14	3	4	D	1	0	2	0	0
14	3	4	E	1	2	1	0	0
14	2	1	A	3	0	1	0	0
14	2	1	B	2	1	2	0	2
14	2	1	C	1	3	2	0	0
14	2	1	D	2	0	1	0	0
14	2	1	E	1	3	1	0	0
15	1	3	A	2	1	3	3	2
15	1	3	B	0	0	1	0	0
15	1	3	C	0	2	1	0	3
15	1	3	D	2	2	0	3	1
15	1	3	E	3	0	1	2	0
15	2	4	A	3	2	3	3	1
15	2	4	B	1	0	0	0	0
15	2	4	C	1	2	2	0	2
15	2	4	D	1	3	3	3	2
15	2	4	E	0	1	3	0	2
15	4	1	A	3	3	2	3	1
15	4	1	B	0	1	0	0	0
15	4	1	C	0	1	2	3	2
15	4	1	D	1	2	2	0	3
15	4	1	E	2	1	3	0	0
15	3	2	A	3	2	1	3	2
15	3	2	B	0	0	0	0	1
15	3	2	C	0	2	2	3	1
15	3	2	D	2	3	3	3	3
15	3	2	E	2	3	2	2	1
16	1	3	A	2	1	2	3	1
16	1	3	B	2	1	0	2	2
16	1	3	C	0	1	0	2	3
16	1	3	D	1	2	2	2	2
16	1	3	E	2	2	2	2	2
16	3	4	A	2	1	2	2	3
16	3	4	B	2	3	2	1	2
16	3	4	C	0	1	0	2	3
16	3	4	D	2	2	2	2	2
16	3	4	E	2	2	2	2	2
16	4	1	A	2	1	2	2	3
16	4	1	B	2	2	1	3	2
16	4	1	C	0	1	3	2	0
16	4	1	D	2	1	2	2	2
16	4	1	E	2	2	2	2	2
16	2	2	A	2	1	2	2	3
16	2	2	B	1	2	2	2	2
16	2	2	C	0	1	3	2	0
16	2	2	D	2	2	2	2	2
16	2	2	E	2	2	2	2	2
17	1	3	A	2	1	2	1	2
17	1	3	B	3	0	2	1	0
17	1	3	C	3	2	3	2	2
17	1	3	D	2	2	2	2	3
17	1	3	E	2	2	2	2	0
17	3	4	A	3	1	3	2	2
17	3	4	B	3	1	2	2	3
17	3	4	C	3	1	2	2	2
17	3	4	D	2	3	1	2	3
17	3	4	E	2	2	2	2	2
17	2	1	A	1	3	2	2	3
17	2	1	B	1	2	2	3	3
17	2	1	C	3	1	2	2	2
17	2	1	D	2	1	2	2	3
17	2	1	E	2	2	2	2	2
17	4	2	A	2	2	2	2	3
17	4	2	B	3	3	2	3	1
17	4	2	C	2	2	3	2	1
17	4	2	D	2	1	2	2	3
17	4	2	E	2	2	2	2	2
18	1	3	A	2	0	1	0	0
18	1	3	B	1	3	2	3	3
18	1	3	C	0	0	3	0	0
18	1	3	D	1	3	2	2	3
18	1	3	E	2	3	1	3	3
18	4	4	A	1	3	2	0	0
18	4	4	B	1	3	2	3	3
18	4	4	C	0	0	0	0	0
18	4	4	D	1	2	2	2	2
18	4	4	E	1	2	3	3	3
18	2	1	A	2	3	1	0	0
18	2	1	B	1	3	2	3	3
18	2	1	C	0	0	0	0	0
18	2	1	D	2	2	2	2	2
18	2	1	E	2	2	2	2	2
18	3	2	A	1	3	1	2	0
18	3	2	B	1	3	3	3	2
18	3	2	C	1	0	3	0	0
18	3	2	D	1	2	2	2	2
18	3	2	E	1	2	2	2	2
19	1	3	A	0	2	0	0	1
19	1	3	B	1	0	2	2	2
19	1	3	C	2	3	3	0	3
19	1	3	D	3	3	2	3	2
19	1	3	E	2	2	2	2	2
19	4	4	A	0	0	0	0	0
19	4	4	B	2	1	3	2	2
19	4	4	C	2	3	3	2	3
19	4	4	D	2	3	3	2	2
19	4	4	E	2	2	1	2	2
19	3	1	A	1	1	2	2	2
19	3	1	B	2	2	3	1	3
19	3	1	C	2	3	2	2	3
19	3	1	D	2	3	2	2	3
19	3	1	E	1	2	2	2	2
19	2	2	A	1	1	1	2	2
19	2	2	B	2	3	1	3	3
19	2	2	C	2	3	2	3	2
19	2	2	D	2	3	2	3	3
19	2	2	E	1	2	3	2	3
20	1	4	A	2	0	2	1	1
20	1	4	B	0	2	2	0	3
20	1	4	C	0	2	0	0	3
20	1	4	D	1	3	3	0	2
20	1	4	E	0	2	3	0	1
20	2	1	A	3	0	2	1	1
20	2	1	B	0	1	2	0	3
20	2	1	C	3	1	0	0	0
20	2	1	D	3	3	3	3	3
20	2	1	E	0	1	3	0	2
20	4	2	A	2	1	2	3	1
20	4	2	B	0	1	2	0	3
20	4	2	C	0	1	2	0	2
20	4	2	D	3	1	3	3	2
20	4	2	E	0	1	3	0	2
20	3	3	A	1	2	3	1	1
20	3	3	B	0	1	2	0	3
20	3	3	C	3	2	2	0	1
20	3	3	D	3	2	2	3	1
20	3	3	E	0	1	3	0	2
21	1	4	A	2	2	2	2	2
21	1	4	B	0	3	2	2	3
21	1	4	C	2	3	1	3	3
21	1	4	D	2	2	3	1	3
21	1	4	E	0	2	0	1	3
21	3	1	A	2	2	2	2	2
21	3	1	B	3	1	2	2	2
21	3	1	C	3	1	2	3	3
21	3	1	D	1	0	2	2	3
21	3	1	E	3	1	3	2	3
21	4	2	A	2	2	2	2	2
21	4	2	B	2	3	2	2	1
21	4	2	C	3	3	2	3	1
21	4	2	D	1	3	2	2	1
21	4	2	E	3	2	2	1	3
21	2	3	A	2	2	2	2	2
21	2	3	B	1	3	2	2	3
21	2	3	C	3	1	2	3	3
21	2	3	D	1	2	2	0	3
21	2	3	E	3	2	3	2	2
22	1	4	A	3	2	2	0	3
22	1	4	B	3	1	0	0	2
22	1	4	C	2	0	3	3	2
22	1	4	D	1	2	2	0	3
22	1	4	E	2	3	1	0	3
22	3	1	A	2	2	2	0	2
22	3	1	B	2	1	0	0	3
22	3	1	C	1	3	3	0	2
22	3	1	D	1	3	3	0	2
22	3	1	E	2	1	1	0	3
22	2	2	A	2	2	3	0	2
22	2	2	B	3	1	0	0	2
22	2	2	C	2	0	3	0	2
22	2	2	D	3	2	0	0	1
22	2	2	E	3	2	1	0	3
22	4	3	A	1	1	2	0	1
22	4	3	B	3	1	0	0	2
22	4	3	C	1	0	3	0	2
22	4	3	D	2	2	0	3	2
22	4	3	E	1	2	3	0	3
23	1	4	A	2	3	3	1	2
23	1	4	B	1	2	2	2	2
23	1	4	C	2	0	3	2	0
23	1	4	D	2	3	1	0	2
23	1	4	E	2	2	1	2	2
23	4	1	A	1	3	3	2	0
23	4	1	B	1	2	1	2	2
23	4	1	C	2	3	3	2	0
23	4	1	D	2	3	2	0	1
23	4	1	E	1	2	2	2	1
23	2	2	A	1	3	2	2	3
23	2	2	B	2	2	1	2	1
23	2	2	C	2	3	3	0	0
23	2	2	D	2	3	2	1	3
23	2	2	E	2	2	2	1	2
23	3	3	A	1	3	3	1	2
23	3	3	B	2	1	2	1	2
23	3	3	C	2	0	3	0	2
23	3	3	D	2	2	2	0	3
23	3	3	E	1	1	2	2	2
24	1	4	A	3	2	3	2	2
24	1	4	B	2	1	0	2	0
24	1	4	C	3	2	0	1	1
24	1	4	D	3	1	2	3	3
24	1	4	E	3	3	3	3	1
24	4	1	A	2	2	2	3	2
24	4	1	B	2	1	0	3	0
24	4	1	C	3	1	0	2	0
24	4	1	D	2	1	2	2	3
24	4	1	E	3	3	3	1	3
24	3	2	A	3	2	1	2	3
24	3	2	B	2	1	0	3	3
24	3	2	C	3	2	1	0	3
24	3	2	D	3	1	2	2	2
24	3	2	E	3	3	3	3	3
24	2	3	A	2	1	2	2	2
24	2	3	B	2	1	0	3	3
24	2	3	C	3	1	0	3	3
24	2	3	D	2	1	2	3	2
24	2	3	E	3	3	3	3	3
25	1	1	A	1	2	3	3	1
25	1	1	B	1	3	2	3	2
25	1	1	C	1	3	2	3	3
25	1	1	D	1	2	2	3	3
25	1	1	E	1	3	2	3	2
25	2	4	A	1	0	3	0	1
25	2	4	B	1	3	3	2	2
25	2	4	C	1	3	3	2	2
25	2	4	D	3	2	1	2	3
25	2	4	E	2	3	2	3	2
25	3	3	A	1	2	1	2	1
25	3	3	B	1	3	2	2	2
25	3	3	C	1	2	3	2	0
25	3	3	D	2	3	1	2	3
25	3	3	E	1	2	2	3	2
25	4	2	A	2	0	1	0	3
25	4	2	B	1	3	2	2	2
25	4	2	C	1	3	0	2	2
25	4	2	D	1	3	1	3	2
25	4	2	E	1	2	3	3	2
26	1	1	A	3	2	3	2	3
26	1	1	B	1	2	2	3	3
26	1	1	C	0	0	3	2	0
26	1	1	D	2	1	1	2	3
26	1	1	E	2	3	3	1	3
26	2	4	A	1	2	3	3	3
26	2	4	B	1	3	2	2	3
26	2	4	C	0	3	2	2	3
26	2	4	D	3	2	2	3	3
26	2	4	E	1	3	2	2	3
26	4	3	A	2	3	1	3	0
26	4	3	B	2	0	1	0	2
26	4	3	C	0	0	1	3	0
26	4	3	D	3	2	2	2	3
26	4	3	E	2	3	1	2	3
26	3	2	A	2	0	3	1	0
26	3	2	B	2	2	3	1	2
26	3	2	C	0	2	3	1	3
26	3	2	D	2	2	2	2	2
26	3	2	E	3	3	2	1	2
27	1	1	A	1	2	2	2	2
27	1	1	B	1	3	2	2	2
27	1	1	C	1	2	2	2	0
27	1	1	D	1	2	2	3	2
27	1	1	E	3	1	1	2	0
27	3	4	A	2	2	2	2	2
27	3	4	B	2	2	2	2	1
27	3	4	C	3	2	2	2	1
27	3	4	D	3	2	2	2	1
27	3	4	E	3	1	2	3	0
27	4	3	A	2	2	2	1	2
27	4	3	B	2	2	2	1	2
27	4	3	C	3	1	2	2	2
27	4	3	D	2	3	3	3	2
27	4	3	E	3	2	1	3	0
27	2	2	A	2	1	2	2	2
27	2	2	B	2	1	2	2	2
27	2	2	C	3	1	2	2	2
27	2	2	D	3	1	2	3	2
27	2	2	E	3	1	2	3	0
28	1	1	A	2	1	2	3	1
28	1	1	B	2	1	3	1	3
28	1	1	C	0	3	0	1	2
28	1	1	D	0	3	3	1	2
28	1	1	E	3	2	2	1	3
28	3	4	A	2	2	2	3	1
28	3	4	B	3	1	2	1	3
28	3	4	C	0	2	3	1	2
28	3	4	D	0	1	3	1	2
28	3	4	E	3	0	2	1	2
28	2	3	A	3	2	1	0	2
28	2	3	B	2	3	3	1	3
28	2	3	C	0	2	3	1	2
28	2	3	D	0	2	3	1	3
28	2	3	E	2	0	3	3	2
28	4	2	A	1	2	2	2	3
28	4	2	B	2	1	1	1	2
28	4	2	C	2	1	3	1	2
28	4	2	D	3	2	2	1	3
28	4	2	E	2	0	3	2	1
29	1	1	A	0	1	3	3	2
29	1	1	B	0	2	2	2	2
29	1	1	C	2	1	3	0	0
29	1	1	D	0	1	3	0	2
29	1	1	E	0	2	3	2	3
29	4	4	A	0	1	3	2	3
29	4	4	B	0	1	2	2	2
29	4	4	C	0	1	2	3	2
29	4	4	D	0	1	3	0	2
29	4	4	E	0	1	3	2	3
29	2	3	A	0	1	3	3	3
29	2	3	B	0	2	1	2	2
29	2	3	C	0	1	3	1	3
29	2	3	D	0	1	3	0	2
29	2	3	E	0	2	3	2	3
29	3	2	A	2	1	3	2	2
29	3	2	B	1	2	2	2	2
29	3	2	C	0	1	2	1	3
29	3	2	D	0	1	2	3	0
29	3	2	E	0	1	3	2	3
30	1	1	A	3	3	1	2	3
30	1	1	B	0	0	0	0	0
30	1	1	C	0	0	3	1	2
30	1	1	D	3	2	2	1	3
30	1	1	E	0	2	3	1	0
30	4	4	A	3	2	1	3	2
30	4	4	B	0	0	0	0	0
30	4	4	C	2	0	1	2	3
30	4	4	D	3	3	1	3	2
30	4	4	E	3	0	1	2	0
30	3	3	A	3	3	2	0	1
30	3	3	B	0	0	0	0	2
30	3	3	C	2	2	3	3	1
30	3	3	D	3	2	1	3	3
30	3	3	E	0	0	3	2	1
30	2	2	A	0	3	1	2	3
30	2	2	B	3	3	3	3	3
30	2	2	C	0	2	1	1	1
30	2	2	D	2	2	3	3	2
30	2	2	E	1	3	0	2	0
31	1	2	A	0	0	2	1	3
31	1	2	B	0	3	0	1	2
31	1	2	C	3	3	0	1	2
31	1	2	D	0	3	2	1	2
31	1	2	E	3	3	2	1	2
31	2	1	A	3	3	2	1	3
31	2	1	B	0	3	2	1	0
31	2	1	C	3	3	2	1	3
31	2	1	D	3	0	1	1	2
31	2	1	E	2	3	2	1	2
31	3	3	A	3	3	0	2	0
31	3	3	B	0	3	2	1	3
31	3	3	C	2	3	2	1	3
31	3	3	D	3	3	2	2	2
31	3	3	E	2	2	2	1	1
31	4	4	A	3	3	2	1	3
31	4	4	B	0	0	2	1	3
31	4	4	C	3	0	2	1	2
31	4	4	D	0	3	2	2	2
31	4	4	E	2	2	2	1	2
32	1	2	A	2	0	3	1	3
32	1	2	B	3	0	2	2	2
32	1	2	C	1	2	3	2	3
32	1	2	D	2	0	1	0	2
32	1	2	E	2	0	2	2	3
32	2	1	A	1	0	2	3	3
32	2	1	B	2	0	2	2	2
32	2	1	C	2	3	2	1	2
32	2	1	D	1	0	2	0	2
32	2	1	E	2	0	1	2	3
32	4	3	A	3	0	2	3	1
32	4	3	B	3	0	2	2	2
32	4	3	C	2	3	1	2	2
32	4	3	D	2	0	2	0	1
32	4	3	E	2	2	1	2	2
32	3	4	A	2	0	1	3	3
32	3	4	B	2	0	2	2	2
32	3	4	C	2	0	3	1	2
32	3	4	D	2	1	2	0	2
32	3	4	E	2	2	1	2	2
33	1	2	A	3	3	2	3	1
33	1	2	B	0	0	3	2	1
33	1	2	C	2	2	3	2	1
33	1	2	D	0	3	2	3	1
33	1	2	E	2	0	3	2	1
33	3	1	A	3	3	3	2	1
33	3	1	B	2	3	2	2	1
33	3	1	C	2	2	2	1	3
33	3	1	D	0	3	2	1	1
33	3	1	E	0	3	1	2	1
33	4	3	A	2	3	2	1	1
33	4	3	B	2	3	2	2	1
33	4	3	C	2	2	2	2	2
33	4	3	D	2	3	2	2	2
33	4	3	E	3	3	1	1	1
33	2	4	A	3	2	2	2	1
33	2	4	B	2	3	2	2	1
33	2	4	C	2	2	2	2	3
33	2	4	D	2	3	3	2	1
33	2	4	E	3	1	1	1	1
34	1	2	A	0	2	1	0	3
34	1	2	B	3	2	2	0	3
34	1	2	C	3	1	2	0	0
34	1	2	D	3	1	2	3	3
34	1	2	E	0	1	1	0	0
34	3	1	A	0	1	3	0	2
34	3	1	B	2	2	1	3	3
34	3	1	C	3	2	2	0	0
34	3	1	D	1	2	3	2	3
34	3	1	E	0	2	1	0	2
34	2	3	A	3	1	1	3	3
34	2	3	B	2	1	1	3	3
34	2	3	C	2	2	2	2	2
34	2	3	D	2	1	2	3	3
34	2	3	E	2	2	1	3	1
34	4	4	A	3	1	1	3	3
34	4	4	B	2	1	1	0	3
34	4	4	C	2	2	2	0	2
34	4	4	D	2	1	2	1	3
34	4	4	E	2	1	1	0	1
35	1	2	A	2	3	2	1	0
35	1	2	B	2	2	1	1	2
35	1	2	C	0	3	2	1	0
35	1	2	D	0	3	2	1	0
35	1	2	E	3	2	1	2	3
35	4	1	A	2	3	1	2	3
35	4	1	B	2	2	2	2	2
35	4	1	C	0	3	2	1	0
35	4	1	D	0	2	3	1	0
35	4	1	E	3	2	1	2	3
35	2	3	A	2	2	1	1	3
35	2	3	B	2	1	2	2	2
35	2	3	C	3	2	1	1	0
35	2	3	D	3	2	1	2	0
35	2	3	E	3	3	2	2	2
35	3	4	A	2	3	2	1	3
35	3	4	B	2	2	2	2	1
35	3	4	C	3	2	2	1	0
35	3	4	D	0	2	1	2	3
35	3	4	E	3	2	2	2	3
36	1	2	A	2	2	3	2	1
36	1	2	B	2	2	3	0	1
36	1	2	C	2	2	3	0	1
36	1	2	D	3	3	3	3	1
36	1	2	E	1	0	3	0	1
36	4	1	A	2	2	3	2	1
36	4	1	B	2	3	3	0	1
36	4	1	C	2	2	3	0	1
36	4	1	D	2	0	0	0	1
36	4	1	E	2	0	3	0	2
36	3	3	A	2	2	3	2	1
36	3	3	B	1	2	2	0	3
36	3	3	C	2	2	3	0	1
36	3	3	D	3	0	0	0	1
36	3	3	E	2	3	3	0	2
36	2	4	A	2	2	3	2	1
36	2	4	B	2	3	3	0	1
36	2	4	C	1	2	2	0	1
36	2	4	D	3	3	3	0	1
36	2	4	E	2	0	3	0	2
37	1	3	A	1	2	2	0	3
37	1	3	B	3	1	2	3	2
37	1	3	C	1	0	2	2	3
37	1	3	D	3	2	2	2	2
37	1	3	E	3	1	0	1	2
37	2	2	A	2	1	0	3	2
37	2	2	B	3	1	2	3	2
37	2	2	C	0	1	2	0	3
37	2	2	D	2	1	0	2	2
37	2	2	E	3	1	0	1	2
37	3	1	A	2	2	0	1	3
37	3	1	B	3	1	2	3	2
37	3	1	C	1	0	1	0	3
37	3	1	D	2	1	2	1	2
37	3	1	E	3	1	0	0	2
37	4	4	A	3	2	1	2	3
37	4	4	B	3	1	2	3	2
37	4	4	C	2	0	1	0	3
37	4	4	D	2	2	3	2	2
37	4	4	E	3	1	0	0	2
38	1	3	A	3	3	2	1	1
38	1	3	B	3	2	1	0	1
38	1	3	C	3	2	2	0	0
38	1	3	D	3	2	2	0	1
38	1	3	E	1	3	2	2	1
38	2	2	A	3	3	2	1	1
38	2	2	B	3	2	2	1	2
38	2	2	C	3	2	2	3	3
38	2	2	D	0	2	3	1	3
38	2	2	E	1	3	3	2	1
38	4	1	A	2	1	2	2	1
38	4	1	B	3	1	2	2	2
38	4	1	C	3	1	2	0	3
38	4	1	D	0	1	2	0	3
38	4	1	E	2	3	2	2	3
38	3	4	A	3	3	2	2	1
38	3	4	B	1	3	2	0	2
38	3	4	C	1	2	2	0	2
38	3	4	D	1	2	2	0	3
38	3	4	E	1	2	1	0	2
39	1	3	A	1	1	2	3	2
39	1	3	B	2	2	2	3	2
39	1	3	C	1	2	2	0	2
39	1	3	D	2	3	3	1	2
39	1	3	E	2	1	1	3	3
39	3	2	A	1	1	1	3	2
39	3	2	B	1	2	2	0	2
39	3	2	C	1	1	1	2	2
39	3	2	D	2	3	1	3	2
39	3	2	E	2	2	2	2	3
39	4	1	A	1	2	2	3	2
39	4	1	B	1	2	2	3	2
39	4	1	C	3	2	2	2	1
39	4	1	D	1	3	3	2	2
39	4	1	E	1	2	2	3	2
39	2	4	A	1	1	1	3	3
39	2	4	B	2	2	2	3	2
39	2	4	C	1	2	2	2	1
39	2	4	D	2	2	2	3	1
39	2	4	E	2	1	2	2	3
40	1	3	A	3	2	1	3	3
40	1	3	B	3	2	1	3	3
40	1	3	C	2	3	1	2	2
40	1	3	D	3	2	1	3	2
40	1	3	E	3	2	1	0	1
40	3	2	A	1	3	2	3	3
40	3	2	B	1	2	1	2	2
40	3	2	C	1	3	3	2	2
40	3	2	D	1	2	2	3	3
40	3	2	E	1	2	0	3	2
40	2	1	A	3	3	1	3	3
40	2	1	B	1	2	1	2	2
40	2	1	C	2	2	1	3	3
40	2	1	D	1	2	2	3	3
40	2	1	E	1	2	1	0	2
40	4	4	A	3	3	3	1	3
40	4	4	B	2	2	1	1	2
40	4	4	C	2	2	3	1	3
40	4	4	D	1	2	2	2	2
40	4	4	E	2	2	2	2	2
41	1	3	A	2	1	0	3	0
41	1	3	B	2	1	0	1	3
41	1	3	C	0	0	0	0	0
41	1	3	D	3	1	0	1	3
41	1	3	E	0	0	0	0	0
41	4	2	A	2	1	0	3	0
41	4	2	B	3	1	0	1	2
41	4	2	C	1	0	0	2	0
41	4	2	D	2	1	0	1	3
41	4	2	E	1	2	2	2	0
41	2	1	A	3	2	0	1	0
41	2	1	B	2	1	0	1	0
41	2	1	C	3	1	0	2	2
41	2	1	D	2	1	0	1	0
41	2	1	E	3	1	2	2	2
41	3	4	A	0	3	0	1	2
41	3	4	B	0	1	0	1	2
41	3	4	C	3	2	2	2	1
41	3	4	D	2	1	0	1	3
41	3	4	E	3	2	3	3	1
